# Supplementary material for: Dynamic transmission modeling of COVID-19 to support decision-making in Brazil: A scoping review in the pre-vaccine era
Source: PLOS Glob Public Health. 2023 Dec 13;3(12):e0002679. doi: 10.1371/journal.pgph.0002679 (PMC10718415; doi:10.1371/journal.pgph.0002679)
Supplement: S1 File — (XLSX) [file pgph.0002679.s006.xlsx]

## Sheet: Planilha1
Study ID	First author	Type of publication	Date of submission	Date of publication	Brazilian Author	Brazilian Institution	Foreing Institution	Institutions	Conflict of Interests	Financial Support	Specify FS	Originality	Scope	Main Objective	Research Questions	Type of Model	Specify type of model	Structure of Model	Number of compartments	Predictability	Relative to time	Projecting Epidemiologial Impact Without Intervention	Specify EI	Scenario Analysis	Specify Intervention	Economic Evaluation	Type of EE	All Model Outcomes	Spatial Scale		Time Horizon	Homogeneity	Calibration	Specify data calibrated	Source of data	Frequency of calibration	R0	SourceR0	Re	SourceRe	Serial Interval	SourceSI	Incubation Period	SourceInc	Infectious Period	SourceInf	Case-fatality Rate	SourceCFR	Proportion of Suceptible/Exposed
1	Hyun Mo Yang	Published	2020-04-14	2020-12-27	Yes	Yes	No	UNICAMP IMECC DMA HC UNICAMP HC FMUSP	No	No	NA	Developed	Brazil only	Both	1) What are the epidemiological impacts when varying isolation rates in the young and elder subpopulations? 2) Evaluating the reduction in the number of severe CoViD-19 cases and deaths when isolation is introduced in a population.	Compartimental	SQEAQDQDI	Other	8	Deterministic	Dynamic	Yes	New cases; Severe CoViD-19 cases; Number of deaths due to CoViD-19; Isolated persons	Yes	Equal isolation in young and elder subpopulations; Different isolation in young and elder subpopulations; Epidemiological scenarios of relaxation;	No	NA	New cases; Severe CoViD-19 cases; Number of deaths due to CoViD-19; Isolated persons Epidemic curves; Susceptible persons; Immune persons; Forces of infection	State	Days	180 days	No	Yes	Transmission rates; Mortality rates	NR	NR	Yes, estimated from secondary data	Boletim Epidemiológico 08 Ministério da Saúde	Yes, estimated from secondary data	Boletim Epidemiológico 08 Ministério da Saúde	NR	NA	Yes, assumed	WHO	Yes, assumed	WHO	Yes, estimated from secondary data	Boletim Epidemiológico 08 Ministério da Saúde	Yes, estimated from secondary data
2	GB Almeida	Published	2020-04-24	2021-05-24	Yes	Yes	No	FMB UNESP IMECC UNICAMP	No	Yes	São Paulo Research Foundation (FAPESP)	Developed	Brazil only	Both	To study how COVID-19 might behave in specifc cities and what happens when combining two strategies: diminishing social contact plus testing and isolating positive cases, and highlight the diferences in the disease transmission across the country and emphasize that control must be done diferently in each one of these regions	Compartimental	SEIRQ	SEIRQ	5	Stochastic	Dynamic	No	NA	Yes	Social distancing; Testing strategies Isolationg positive cases	No	NA	Number of infected individuals by age class Deaths Proportion of fatal cases Percentage of reduction in the number of cases due to control measures	City	Days	60 days	No	Yes	Beta (Transmission rate )	Brasil.io	NR	Yes, estimated from secondary data	Brasil.io	Yes, estimated from secondary data	Brasil.io	No	NA	NR	NA	Yes, assumed	Byrne, A. W. et al. Inferred duration of infectious period of SARS-COV-2: rapid scoping review and analysis of available evidence for asymptomatic and symptomatic Covid-19 cases. BMJ Openhttps://doi.org/10.1136/bmjopen-2020-039856 (2020)	Yes, estimated from secondary data	Brazilian States epidemic reports	Yes, estimated from secondary data
3	Daniel C.P. Jorge	Published	2020-07-03	2021-04-30	Yes	Yes	Yes	Instituto de Física, UFBA Fiocruz, Rondonia CIDACS, Fiocruz, BA Instituto de Matemática e Estatística, UFBA Instituto de Saúde Coletiva, UFBA Instituto de Física, USP Swansea University, UK University of Porto, Portugal	No	Yes	CAPES FABESP CNPq CIDACS	Developed	Brazil only	Both	1) What is the effect of the extent of enforced measures across Brazilian states and population movement on the changes in the transmission rate and effective reproduction number? 2) Quantify and compare the effects of varying degrees of policy strictness across Brazilian states	Compartimental	NA	SEIR	5	Deterministic	Dynamic	No	NA	Yes	Cancellation of public events; Closure of schools/universities; Home-office for governmental employees; Isolation; Closure of non-essential businesses and public activities; Transport lock; Health etiquette policies;	No	NA	Transmission rate (Beta) R0 Re	Regional	Days	NR	Yes	NR	NA	NA	NA	Yes, modelled	NA	Yes, modelled	NA	NR	NA	Yes, assumed	Li et al., 2020b; Ferretti et al., 2020; Sanche et al., 2020; Li et al., 2020a; Linton et al., 2020)	Yes, assumed	Li et al., 2020b; Lin et al., 2020; Kissler et al., 2020c)	NR	NA	Yes, estimated from secondary data
4	E. H. M. Cruz	Published	2020-10-13	2021-04-23	Yes	Yes	Yes	Campus Paranavaí, Federal Institute of Parana (IFPR); Informatics Institute, UFRGS; National High Technology Center, Costa Rica; Costa Rica Institute of Technology; University of Illinois Urbana-Champaign, USA;	No	No	NA	Developed	Brazil only	Both	What is the epidemiological impact of reopening the school system of the São Paulo Metropolitan Area (SPMA) using different strategies?	Compartimental	SIID	Other	4	Stochastic	Dynamic	No	NA	Yes	1) Reopen schools with all students at once; 2) Reopen schools following a strategy based on the official plan of the São Paulo government (three stages, carefully increasing the amount of students in each stage); 3) Reopen schools only when a vaccine becomes available;	No	NA	Total amount of COVID-19 cases; Critical cases; Number of deaths;	City	Days	720 days	No	Yes	Estimated number of reported people in the infected state at a day; Accumulated number of reported people in the infected state; Number of critical patients; Per-age cases and deaths;	Ministério da Saúde	Once	Yes, assumed	NR	No	NA	NR	NA	Yes, assumed	NR	NR	NA	NR	NA	Yes, estimated from secondary data
5	Alessio Staffini	Published	2020-09-08	2021-03-21	No	No	Yes	Catholic University of Milan; ALBERT Inc, Tokyo; The University of Tokyo; Lund University, Sweden; Kanagawa University of Human Services, Japan;	No	Yes	ALBERT Inc; Center of Innovation at the University of Tokyo; Japan Science and Technology Agency;	Developed	Brazil and others	Both	To study how the spread of SARS-CoV-2 is linked to government policies and to analyze how different policies have produced different results on public health.	Agent-Based/Individual	NA	NA	NA	Stochastic	Dynamic	No	NA	Yes	Government measures (Lockdown, social distancing, quarenting sympthomatic) in force until July 1, 2020; from this date onward, the forecasts are based on the last known measures being kept in place. Closure of national borders was tested for other contries, but not for Brazil (the article states Brazil have nerver closed borders).	No	NA	Total number of covid-19 cases Hospitalizations Home Isolations Assymptomatic infections Immunity (proportion of immune individuals) Case-fatality R0 Re Herd immunity ICU beds needed Productivity	Assumed	Days	365 days	No	Yes	Age structure (>65) Beds for serious ill patients Recovery Rate Case-fatality rate Seriously ill Hospitalization rate Not serious ill	CIA AMIB Worldometer WHO	Once	Yes, modelled	NA	Yes, modelled	NA	NR	NA	Yes, assumed	ECDC	NR	NA	Yes, assumed	WHO	Yes, assumed
6	Eduardo Massad	Published	2020-11-19	2021-03-30	Yes	Yes	No	FM USP School of Applied Mathematics, Fundacao Getulio Vargas School of Veterinary Medicine, USP Instituto Butantan	No	Yes	Project ZikaPLAN - European Union’s Horizon 2020 research HFMUSP CNPq FAPESP Fundacao Butantan.	Developed	Brazil only	Both	What is the risk of reopening of schools in Brazil cities? Illustrated with the case of the State of São Paulo, Brazil.	Compartimental	SEIRA	Other	5	Deterministic	Dynamic	No	NA	Yes	School reopening	No	NA	Basic Reproduction Number Incidence of infection Total number of infections Total number of clinical cases Total number of exposed individuals Total number of COVID-19-related deaths Secondary cases of infection caused by infected children.	City	Days	30 days	No	Yes	Daily incidence of COVID-19	"Officially reported"	Daily	Yes, modelled	NA	Yes, modelled	NA	NR	NA	NR	NA	NR	NA	Yes, assumed	SEADE	Yes, modelled
7	Hans H. Diebner	Published	2021-02-04	2021-04-01	No	No	Yes	Ruhr-Universität Bochum, Germany	No	Yes	Federal Ministry of Education and Research of Germany (CorKID) Open Access Publication Funds of the Ruhr-Universität Bochum	Developed	Brazil and others	Both	What are country-specific estimates of fatality–case ratios as well as estimates of the average duration from diagnosis to death? What is the value of the reproduction number? Their aim is to present a nonparametric model that avoids the complexity and dependence of parameters of compartmental models	Statistical	NA	NA	NA	NA	Dynamic	Yes	Fatality–case ratio Estimates of the average duration from diagnosis to death Reproduction Number	No	NA	No	NA	Asymptotic and Instantaneous Fatality–Case Ratios Diagnosis-to-Death Duration Time-Dependent Infection Rate Effective Reproduction Number	Country	Days	NR	NR	No	NA	NA	NA	Yes, modelled	NA	Yes, modelled	NA	No	NA	No	NA	No	NA	Yes, modelled	NA	Yes, estimated from secondary data
10	Pedro M. C. L. Pacheco	Published	2020-12-05	2021-02-22	Yes	Yes	No	Department of Mechanical Engineering - CEFET-RJ Center for Nonlinear Mechanics, COPPE – Department of Mechanical Engineering - UFRJ	No	NR	NA	Developed	Brazil only	Both	What is the covid-19 dynamics considering hospital infrastructure and removed population (deaths and recoveries)?	Compartimental	SEIRD	Other	5	Deterministic	Dynamic	No	NA	Yes	Hospital collapse (infrastructure) Governmental actions (alfa)	No	NA	Number of infections Number of deaths Peak of infections Lack of hospital assistance	Country	Days	7 months	Yes	Yes	NR	NR	Other	No	NA	No	NA	No	NA	NR	NR	NR	NA	Yes, estimated from secondary data	Worldometer	Yes, estimated from secondary data
11	João Flávio de Freitas AlmeidaI	Published	2020-09-11	2020-12-02	Yes	Yes	No	Department of Industrial Engineering - UFMG Fundação João Pinheiro (FJP), Belo Horizonte Núcleo de Educação em Saúde Coletiva (NESCON), School of Medicine - UFMG	No	No	NA	Developed	Brazil only	Both	What is the required numbers of ICU and clinical beds for each Brazilian state that would be needed to avoid healthcare system collapse	Compartimental	SEIRH	Other	5	Deterministic	Dynamic	No	NA	No	NA	Yes	Number of clinical beds and ICU beds needed in each brazilian state	Number of infectons Symptomatic cases requiring hospitalization Deaths Number of beds required Number of ICU beds required	State	Days	365 days	Yes	Yes	Number of cases	States official reports	NR	Yes, assumed	Souza WM, Buss LF, da Silva Candido D, et al. Epidemiological and clinical characteristics of the early phase of the COVID-19 epidemic in Brazil.	Yes, assumed	Mellan TA, Hoeltgebaum HH, Mishra S, et al. Report 21: Estimating COVID-19 cases and reproduction number in Brazil. Imperial College of London. 2020	NR	NA	Yes, assumed	NR	NR	NA	Yes, assumed	Ferguson N, Laydon D, Nedjati Gilani G, et al. Report 9: Impact of non_x0002_pharmaceutical interventions (NPIs) to reduce COVID-19 mortality and healthcare demand. medRxiv Imperial College of London.	Yes, estimated from secondary data
14	Pedro Alexandre da Cruz	Published	2020-08-13	2021-01-05	Yes	Yes	No	Colegiado de Ciências Exatas e Biotecnológicas, Gurupi, UFTO Laboratório de Bioinformática e Biotecnologia, Gurupi, UFTO	No	Yes	UFTO	Validated	Brazil only	Both	What is the estimate increase in the number of cases of Covid-19 in São Paulo state during four epidemic periods and the subsequent 300 days, considering multiple transmission pathways and an environmental class that represented the pathogen concentration in the environmental reservoir and also considered the time that an individual may sustain a latent infection before becoming actively infectio…	Compartimental	SEIRA	Other	5	Deterministic	Dynamic	No	NA	Yes	Social distancing, individual quarantine and active monitoring of contacts	No	NA	Basic Reproduction Number Number of infections Number of exposed individuals	State	Days	300 days	Yes	Yes	Number of confirmed infections	Cidade de São Paulo Saúde. Boletins COVID-19. São Paulo, Brazil; 2020. [updated 2020 August 12; cited 2020 Aug 13]. Available from: https://www.prefeitura.sp.gov.br/cidade/secretarias/ saude/vigilancia_em_saude/doencas_e_agravos/coronavirus/index.php?p=295572.	Once	Yes, modelled	Cidade de São Paulo Saúde. Boletins COVID-19. São Paulo, Brazil; 2020.	Yes, modelled	Cidade de São Paulo Saúde. Boletins COVID-19. São Paulo, Brazil; 2020.	No	NA	Yes, assumed	Spencer JA, Shutt DP, Moser SK, Clegg H, Wearing HJ, Mukundan H, et al. Epidemiological parameter review and comparative dynamics of influenza, respiratory syncytial virus, rhinovirus, human coronavirus, and adenovirus. medRxiv. 2020;medRxiv2020.02.04.20020404.	Yes, assumed	Tang B, Wang X, Li Q, Bragazzi NL, Tang S, Xiao Y, et al. Estimation of the transmission risk of 2019-nCoV and its implication for public health interventions. J Clin Med. 2020;9(2):462.	Yes, estimated from secondary data	SEADE	Yes, assumed
15	Osmar Pinto Neto	Published	2020-05-20	2020-11-20	Yes	Yes	Yes	Biomedical Engineering Department, Anhembi Morumbi University Arena235 Research Lab, São José dos Campos Center for Innovation, Technology and Education – CITE, Parque Tecnológico, São José dos Campos Department of Health and Kinesiology, Texas A&M University Departamento de Engenharia Aeronáutica, USP Estácio de Sá University, Nova Fribugo Santo Antônio de Pádua College, Santo Antônio de Pádua, …	No	NR	NA	Developed	Brazil only	Both	What are the scenarios related to strategy type, the extent of social distancing, time window, and personal protection levels on the transmission dynamics of COVID-19 in São Paulo, Brazil.	Compartimental	SUEIHCDR	Other	8	Deterministic	Dynamic	No	NA	Yes	Social distance and lockdown	No	NA	Number of infections; Number of deaths; Peak of infections; effective reproduction number; daily cases; daily deaths	State	Days	2 years	Yes	Yes	Confirmed Cases and deaths for São Paulo and for Brazil	SEADE (São Paulo) Worldometers (Br)	Once	NR	NA	Yes, modelled	NA	No	NA	Yes, assumed	NR	Yes, assumed	NR	Yes, modelled	NR	Yes, estimated from secondary data
16	Fabio Amaral	Published	2020-12-14	2020-01-05	Yes	Yes	No	Faculty of Science and Technology, UNESP Department of Energy Engineering, UNESP Institute of Mathematics and Computer Sciences, USP	No	Yes	FAPESP CNPq CAPES FCT/UNESP	Developed	Brazil only	Both	1) To develop a novel forecasting model that combines a SIR-based formulation with data-driven learning strategies for predicting Covid-19 cases, deaths, recoveries and the virus reproduction number. 2) To make available a comprehensive Covid-19 data repository and a freely available online platform, which has been accessed by citizens, authorities and media agencies to track and inspect the Covi…	Compartimental	SIRD	Other	4	Deterministic	Dynamic	Yes	Effective reproduction Number Number of cases Number of deaths	No	NA	No	NA	Number of infections Number of deaths; reproduction number; infected population; confirmed, recovered and deceased cases	City	Days	10 days	Yes	Yes	Transmission rate Rete of recovery Rate of mortality	NR	Other	Yes, modelled	NA	Yes, modelled	NA	No	NA	NR	NA	NR	NA	Yes, modelled	NA	Yes, modelled
18	Juliane F. Oliveira	Published	2020-05-22	2020-10-26	Yes	Yes	Yes	Center of Data and Knowledge Integration for Health (CIDACS), Instituto Gonçalo Moniz, FioCruz, Bahia Centre of Mathematics of the University of Porto (CMUP) Instituto de Física, UFBA FioCruz Rondonia College of Engineering, Swansea University, Swansea, Wales, UK Instituto de Matemática e Estatística, UFBA Instituto de Física, USP Oden Institute for Computational Engineering and Sciences, The Uni…	No	Yes	CAPES FAPESB CNPq CIDACS EPRSC	Developed	Brazil only	Both	What are the hospitalization needs in a low_x0002_resource state during the COVID-19 pandemic (hospital wards and intensive care unit (ICU) bed requirements)? Explore healthcare capacity need in a low income state and evaluate the influence of asymptomatics on the disease transmissibility	Compartimental	SEIIHURD	Other	8	Deterministic	Dynamic	No	NA	Yes	1. The effects of previously enforced interventions in the state of Bahia 2. Analyze these effects on the number of deaths and hospitalization requirements in the state level. The impact of the non-detected individuals on the dynamics of COVID-19 transmission. 3. Scenarios considered: (a) An immediate intervention taking place on May 5, sustained for a period of 7, 14, or 30 days, and resulting i…	No	NA	Transmission rate (Beta) R0 Rt Number of cases Number of deaths Infection fatality rate Hospital beds required ICU beds required	City	Days	6 months	No	Yes	Pre-intervention transmission rate; Post-intervention transmission rate; Asymptomatic/non-detected infectivity factor; Proportion of symptomatic needing hospitalization (clinical beds) or ICU; Mean hospitalization period; Mean ICU period	SESAB	Daily	Yes, modelled	NA	Yes, modelled	NA	No	NA	Yes, assumed	Many sources (Supplementary table1)	Yes, modelled	NA	Yes, assumed	1) doi:10.1001/jama.2020.2648 2) http://hdl.handle.net/10044/1/77482 3) Petrilli CM, Jones SA, Yang J, Rajagopalan H, O’Donnell LF, Chernyak Y, et al. Factors associated with hospitalization and critical illness among 4,103 patients with COVID-19 disease in New York City. Intensive Care and Critical Care Medicine. medRxiv; 2020.	Yes, estimated from secondary data
21	Akhil Kumar Srivastav	Published	2021-01-24	2021-03-19	No	No	Yes	Division of Mathematics, School of Advanced Sciences, Vellore Institute of Technology, Chennai, India	NR	No	NA	Developed	Brazil and others	Both	What is the impact of treatment and use of face mask on the disease transmission dynamics in three most affected countries (USA, India and Brazil)?	Compartimental	SEIIQHR	Other	7	Deterministic	Dynamic	No	NA	Yes	1) Use of face masks 2) Limited resources (ICU, Ventilators) 3) Quarantine	No	NA	R0 Transmission rate (beta) Quarentined individuals Symptomatic individuals Asymptomatic individuals	Country	Days	NR	Yes	Yes	Number of cases Number of deaths Recovered cases	Johns Hopkins University	Daily	Yes, modelled	NA	NR	NA	NR	NA	Yes, assumed	S.A. Lauer, K.H. Grantz, Q. Bi, The incubation period of coronavirus disease, et al., (COVID-19) from Publicly Reported Confirmed Cases: Estimation and Application (Intern. Med, Ann, 2019), p. 2020 R. Li, S. Pei, B. Chen, et al., Substantial undocumented infection facilitates the rapid dissemination of novel coronavirus (SARS-CoV2), Science, eabb3221 (2020)	NR	NA	Yes, estimated from secondary data	https://cran.r-project.org/web/packages/covid19.analytics/index.html	Yes, estimated from secondary data
22	Luís Tarrataca	Published	2020-05-22	2020-12-26	Yes	Yes	Yes	Department of Computer Engineering, Celso Suckow da Fonseca Federal Center for Technological Education, Petrópolis, Brazil. Department of Technologies and Languages Multidisciplinary Institute, Federal Rural University of Rio de Janeiro, Brazil Alberto Luiz Coimbra Institute-Graduate School and Research in Engineering, Federal University of Rio de Janeiro, Brazil Department of Decision Analytics …	No	Yes	CNPq CAPES FAPERJ	Developed	Brazil only	Both	1) Given the current set of Brazilian public policies aiming at mitigation, how will this affect the local spread of COVID-19 And what would be the effects of more relaxed non-pharmaceutical measures? 2) Is it possible to predict how COVID-19 will affect Brazil based on what is happening in other countries? What features should be considered? Are there any peculiarities to Brazil? How does the qu…	Compartimental	NA	SEIR	4	Deterministic	Dynamic	No	NA	Yes	Current "Lockdown" pollicy On/Off lockdown Quarantine strategies; hospital infrastructure	No	NA	Number of infections Number of deaths	Country	Days	2 years	Yes	NR	NA	NA	NA	NR	NA	NR	NA	NR	NA	Yes, assumed	Backer J, Klinkenberg D, Wallinga J. Incubation period of 2019 novel coronavirus (2019-ncov) infections among travellers from Wuhan, China, 20–28 January 2020. Euro Surveill. 2020;25:2000062. https://doi.org/10.2807/1560-7917.ES.2020.25.5.2000062.	NR	NA	Yes, modelled	NA	Yes, modelled
23	Zhifang Liao	Published	2020-09-16	2020-11-11	No	No	Yes	School of Computer Science and Engineering, Central South University, China. Nufeld Health Research Group, Nufeld Health, UK. Department of Computing, School of Computing, Engineering and Built Environment, Glasgow Caledonian University, UK. Department of Information Management, Hunan University of Finance and Economics, China	No	Yes	Hunan Provincial Key Laboratory of Finance & Economics Big Data Science and Technology	Developed	Brazil and others	Both	1) How does the TW-SIR model perform in measuring the R0 and exponential growth rate in the process of epidemic Compared with the formula derivation method, is the parameter measurement of TW-SIR more reasonable and efective 2) How efective is the prediction of the TW-SIR model in epidemic COVID-19? 3) Can TW-SIR adapt to the second wave of infection?	Compartimental	NA	SIR	3	Deterministic	Dynamic	Yes	Basic reproduction number; Infected population Number of infections deaths epidemic dynamics	No	NA	No	NA	Number of infections Deaths Recoveries R0(t)	Country	Days	Variable (weeks to months)	Yes	Yes	Infections Deaths Recoveries Infected rate β and the recovered rate γ	Johns Hopkins University	Daily	Yes, modelled	NA	No	NA	NR	NA	NR	NA	NR	NA	NR	NA	Yes, modelled
24	Marcelo M. Morato	Published	2020-07-19	2020-12-04	Yes	Yes	Yes	Renewable Energy Research Group (GPER), Department of Automation and Systems (DAS), Federal University of Santa Catarina (UFSC), Florianópolis, Brazil Department of Chemical Engineering (DEQ), Federal University of Bahia (UFBA), Brazil CIESOL, Department of Informatics, University of Almería, Spain	No	Yes	CNPq	Developed	Brazil only	Both	1) The development of an adapted SIRD model, which offers consistent long_x0002_term forecasts 2)The Nonlinear Model Predictive Control (NMPC) algorithm formulation through finitely parametrized control inputs	Mixed	Compartmental (SIRD) and NMPC	Other	4	Stochastic	Dynamic	No		Yes	Quarantine; Social distancing 1) What would be the case if the social distancing policy generated by the NMPC method was enacted since the beginning of the COVID-19 pandemic in Brazil. 2) What is the possibility of applying the NMPC technique from now on (June 30, 2020) and reduce and mitigate the effect of the spread	No	NA	Number of Infected people, symptomatic and asymptomatic; Number of recoverred and deceaded people; Reproduction number	Country	Days	NR	Yes	Yes	transmission rate parameter β; infectiousness parameter γ; lethality parameter ρ; social distancing factor ψ; social distancing policy u	Brazilian Ministry of Health	weekly	Yes, modelled	NA	Yes, modelled	NA	NR	NA	Yes, assumed	Lauer SA, Grantz KH, Bi Q, Jones FK, Zheng Q, Meredith HR, et al. The incubation period of coronavirus disease 2019 (COVID-19) from publicly reported confirmed cases: estimation and application. Ann Internal Med 2020;172(9):577–82.	NR	NA	Yes, modelled	NA	Yes, assumed
28	Leonardo F.S. Scabini	Published	2020-05-25	2020-11-12	Yes	Yes	No	Scientific Computing Group, São Carlos Institute of Physics, University of São Paulo (USP), São Carlos, SP, Brazil Institute of Mathematics and Computer Science, University of São Paulo (USP), São Carlos, SP, Brazil	No	Yes	CNPq CAPES FAPESP NVIDIA GPU Grant Program	Developed	Brazil only	Both	What is the epidemic dynamics in different scenarios and what is the importance of social distancing recommendations to flatten the curve of infected people over time. Propose a model that considers social behavior and demographic data for complex network modeling of COVID transmission.	Mixed	Compartmental (SIIIIRD) + Agent-Based (layers)	Other	7	Stochastic	Dynamic	No	NA	Yes	To simulate the reduction or increase of social distancing/quarantine, we remove/include some layers of the network, or change their edge weights. To improve home contact when in quarantine, we increase the home layer edge weights by 20% for each removed layer. To counterbalance that, we considered a smaller number of hours of contact in the base calculation for the home layer (3 h a day), consid…	No	NA	Infection, death, hospitalization time and occupied beds in hospitals	Country	Days	300 days	No	Yes	Social distancing; Contact probability; Incubation period	NA	NR	NR	NA	NR	NA	NR	NA	Yes, assumed	S.A. Lauer, K.H. Grantz, Q. Bi, F.K. Jones, Q. Zheng, H.R. Meredith, A.S. Azman, N.G. Reich, J. Lessler, The incubation period of coronavirus disease 2019 (COVID-19) from publicly reported confirmed cases: estimation and application, Ann. Intern. Med. (2020). WHO	Yes, assumed	P.K. Bhatraju, B.J. Ghassemieh, M. Nichols, R. Kim, K.R. Jerome, A.K. Nalla, A.L. Greninger, S. Pipavath, M.M. Wurfel, L. Evans, et al., Covid-19 in critically ill patients in the Seattle region—case series, New Engl. J. Med. (2020). F. Zhou, T. Yu, R. Du, G. Fan, Y. Liu, Z. Liu, J. Xiang, Y. Wang, B. Song, X. Gu, et al., Clinical course and risk factors for mortality of adult inpatients with COV…	Yes, assumed	NR	No
30	Saulo B. Bastos	Published	2020-04-09	2020-10-05	Yes	Yes	No	Department de Economics, FACE, Universidade de Brasília (UnB), Campus Universitário Darcy Ribeiro, Brazil. Nacional Institute of Science and Technology for Complex Systems (INCT‑SC), Universidade de Brasília (UnB), Brazil. Machine Learning Laboratory for Finance and Organizations (LAMFO), FACE -Universidade de Brasília, Campus Universitário Darcy Ribeiro, Brazil.	No	Yes	CNPq	Developed	Brazil only	Epidemiological	To model and forecast the evolution of covid-19 epidemic in Brazil. This work has had the practical appeal for providing preliminary estimates of Covid-19 epidemiological parameters and the duration of the social distancing policy in Brazil, given the initial unawareness of the epidemiological characteristics of the disease, sub-notification of the real numbers of infected people and the timely i…	Compartimental	Two versions of a modified Susceptible-Infected-Recovered (SIR) model	SIR	6	Deterministic	Dynamic	Yes	Model estimate parameters with real data and provides a forecast.	Yes	(I) No measures of social distancing policy; (II) current social distancing policy imposed for an indefinite time; (III) Two-month social distancing policy imposed by the government; (IV) Optimum limited time social distancing policy imposed by the government, so that the second infection peak is not greater than cenario II.	No	NA	Infections (Symptomatic and asympthomatic) Deaths	Country	Days	3 months	Yes	Yes	number of contacts, recovery rate, death rate	Ministry of Health of Brazil	Once	Yes, estimated from secondary data	Brazilian Ministry of Health	NR	NA	NR	NA	NR	NA	Yes, assumed	NR	Yes, estimated from secondary data	Brazilian Ministry of Health	Yes, estimated from secondary data
31	Aédson Nascimento Góis	Published	2020-07-22	2020-08-14	Yes	Yes	Yes	Universidade Estadual de Campinas, Instituto de Matemática, Estatística e Computação Científica, SP, Brasil. Instituto Federal de Educação, Ciência e Tecnologia de Alagoas, Coordenação de Formação Geral, Piranhas, AL, Brasil. Universidade Tiradentes, Departamento de Enfermagem, Aracaju, SE, Brasil. Universidad Austral de Chile, Centro de Docencia de Ciencias Básicas para Ingeniería, Valdivia, Chi…	No	NR	NA	Developed	Brazil only	Both	To develop a biomathematical transmission model of COVID-19 in the State of Sergipe, Brazil. Wherein, using numerical simulation computational tools to estimate the distribution of cases over time and to assess the impact of interventions (control measures on isolation and/or social distance) on the size and speed of growth of the epidemic outbreak.	Other	Logistic growth model	NA	NA	NA	Dynamic	No	NA	Yes	(1) Isolation-free scenario; (2) The growth of the infection based on the measure of social isolation, instituted in Sergipe; (3) The situation in the State if a lockdown was decreed.	No	NA	Number of infections and number of accumulated cases	State	Days	250 days	Yes	Yes	Number of infections (Contagion rate; social isolation)	Ministry of Health of Brazil	Once	NR	NA	NR	NA	NR	NA	NR	NA	NR	NA	No	NA	Yes, estimated from secondary data
32	Pedro V. Savi	Published	2020-03-28	2020-08-03	Yes	Yes	No	Center for Nonlinear Mechanics, COPPE - Department of Mechanical Engineering, Universidade Federal do Rio de Janeiro, Brazil	No	Yes	CNPq CAPES FAPERJ	Developed	Brazil only	Both	What is the Brazilian Covid-19 evolution, considering different scenarios based on the governmental and individual reactions.	Compartimental	NA	SEIR	6	Deterministic	Dynamic	No	NA	Yes	Two different transmission rates are defined: - without intervention (α = κ = 0), naive scenario - With the governmental and individual actions (α ≠ 0 ; κ ≠ 0)	No	NA	Number of infections	Country	Days	120 days	No	Yes	Number of infections Transmission rate	Worldometer	Once	Yes, assumed	NA	NR	NA	NR	NA	NR	NA	Yes, assumed	Q. Lin, S. Zhao, D. Gao et al., “A conceptual model for the coronavirus disease 2019 (COVID-19) outbreak in Wuhan, China with individual reaction and governmental action,” International Journal of Infectious Diseases, vol. 93, pp. 211–216, 2020.	NR	NA	Yes, estimated from secondary data
33	Flávio C. Coelho	Published	2020-03-30	2020-08-12	Yes	Yes	Yes	Escola de Matemática Aplicada, Fundação Getulio Vargas, Rio de Janeiro Núcleo de Métodos Analíticos para Vigilância em Saúde Pública, Rio de Janeiro, Brazil Programa de Computação Científica, Fundação Oswaldo Cruz, Rio de Janeiro, Brazil London School of Hygiene and Tropical Medicine, London, United Kingdom Laboratory for the Modeling of Biological and Socio-technical Systems, Northeastern Univer…	No	Yes	CNPq Fiocruz	Validated	Brazil only	Epidemiological	What is the COVID-19 spreading risk within Brazil, taking the states of Rio de Janeiro and São Paulo as the starting points?	Other	Probabilistic	NA	NA	NA	Static	Yes	COVID-19 spreading risk (Infected population )	No	NA	No	NA	Effective distance in the absence of travel restrictions Probability of outbreak Social vulnerability	Country	other.	NA	Yes	No	NA	NA	NA	Yes, assumed	Wu JT. Nowcasting and forecasting the potential domestic and international spread of the 2019-nCoV outbreak originating in Wuhan, China: a modelling study. The Lancet. 2020; Li Q, et al. Early Transmission Dynamics in Wuhan, China, of Novel Coronavirus–Infected Pneumonia. New England Journal of Medicine. 2020;. Abbott S, CMMID nCoV working group. The transmissibility of novel Coronavirus in the e…	NR	NA	NR	NA	No	NA	Yes, assumed	Liu T, Hu J, Kang M, Lin L, Zhong H, Xiao J, et al. Transmission dynamics of 2019 novel coronavirus (2019-nCoV). bioRxiv. 2020; p. 2020.01.25.919787.	No	NA	Yes, assumed
34	Wladimir Lyra	Published	2020-04-09	2020-07-30	Yes	Yes	Yes	Department of Astronomy, New Mexico State University, USA Departamento de Física Teórica e Experimental, UFRN Harvard-Smithsonian Center for Astrophysics, Cambridge, USA One Health Institute, School of Veterinary Medicine, University of California Davis, USA Center for Animal Disease Modeling and Surveillance, Department of Medicine & Epidemiology, School of Veterinary Medicine, University of Cal…	No	No	NA	Developed	Brazil only	Both	What is the feasibility of vertical confinement as an exit strategy for the lockdown in terms of its ability to keep the number of cases under the health care system capacity?	Mixed	Compartmental Markov chain	SEIR	8	Deterministic	Dynamic	No	NA	Yes	Lockdown Vertical confinement	No	NA	Exposed Asymptomatic cases Symptomatic cases Hospitalized cases ICU cases Deaths	Country	Days	4 months	Yes	Yes	Confirmed cases Hospitalizations	Johns Hopkins	NR	NR	NA	Yes, modelled	NA	NR	NA	Yes, assumed	Kucharski A, Russell T, Diamond C, Liu Y, Edmunds J, Funk S, et al. Early dynamics of transmission and control of COVID-19: a mathematical modelling study. The Lancet Infectious Diseases. 2020.	Yes, assumed	Kucharski A, Russell T, Diamond C, Liu Y, Edmunds J, Funk S, et al. Early dynamics of transmission and control of COVID-19: a mathematical modelling study. The Lancet Infectious Diseases. 2020.	Yes, assumed	Ferguson N, Laydon D, Nedjati Gilani G, Imai N, Ainslie K, Baguelin M, et al. Impact of non-pharmaceu- tical interventions (NPIs) to reduce COVID19 mortality and healthcare demand. Published Online. 2020; p. 1–20.	Yes, assumed
35	Joao A.M. Gondim	Published	2020-06-08	2020-07-26	Yes	Yes	No	Unidade Acadêmica do Cabo de Santo Agostinho, Universidade Federal Rural de Pernambuco, Cabo de Santo Agostinho, PE, Brazil Departamento de Matemática, Universidade Federal de Pernambuco, Recife, PE, Brazil	No	No	NA	Validated	Brazil only	Both	1) What is the optimal quarantine strategies numerically for different choices of parameters in the model, which reflect the decisions governments must make when implementing these policies, such as evaluating the economical costs of the quarantine for each of the age groups and when to start implementing the measures. 2) To compare the controls by looking at how they reduce deaths in comparison …	Compartimental	NA	SEIRQ	5	Deterministic	Dynamic	No	NA	Yes	Length of quarantine of specific age groups Relaxation calendar	Yes	Costs	Number of infections Number of Deaths Exposed population Costs Optimal quarantine duration	Country	Days	60 days	No	No	NA	NA	NA	NR	NA	NR	NA	NR	NA	Yes, assumed	C. Castilho, J. A. M. Gondim, M. Marchesin, M. Sabeti, Assessing the efficiency of different control strategies for the covid-19 epidemic, Electron. J. Differential Equations 2020.	NR	NA	Yes, estimated from secondary data	Centro de coordinaci´on de alertas y emergencias sanitarias goberno espanha - enfermedad por el coronavirus (covid-19),	Yes, estimated from secondary data
36	Armando G.M. Neves	Published	2020-05-22	2020-08-09	Yes	Yes	No	Universidade Federal de Minas Gerais, Departamento de Matemática, Belo Horizonte, MG, Brazil Universidade Federal de Minas Gerais, Departamento de Física, Brazil COVID-19 Modeling Task Force, Minas Gerais, Brazil	No	No	NA	Validated	Brazil and others	Methodological	What are the dynamics of covid-19 epidemic for Lombardia and São Paulo, considering the A-SIR model.	Compartimental	A-SIR	SIR	4	Deterministic	Dynamic	No	NA	Yes	Quarantine and relaxation, considering asymptomatic and mild symptoms population	No	NA	Symptomatic infections Mild symp. And asymptomatic infections Recoveries Number of deaths	State	Days	150 days	Yes	Yes	Social distancing reduction factor; probability that a new infection event leads to a symptomatic case	NA	NR	Yes, modelled	NA	NR	NA	NR	NA	NR	NA	Yes, assumed	G. Gaeta, A simple SIR model with a large set of asymptomatic infectives, Math. Eng. 3 (2) (2020) 1–39,	Yes, modelled	NA	Yes, estimated from secondary data
39	Marcelo M. Morato	Published	2020-05-21	2020-07-20	Yes	Yes	No	Renewable Energy Research Group (GPER), Departamento de Automação e Sistemas (DAS), Universidade Federal de Santa Catarina Departamento de Economia, FACE, Universidade de Brasília (UnB), Campus Universitario Darcy Ribeiro Nacional Institute of Science and Technology for Complex Systems (INCT-SC), Brazil LAMFO, FACE - Universidade de Brasília (UnB), Campus Universitario Darcy Ribeiro	No	Yes	CNPq	Developed	Brazil only	Both	In this paper we investigate the problem of controlling the evolution of the COVID-19 pandemic in Brazil using optimal social distancing policies, which are designed through a Model Predictive Control (MPC) framework.	Compartimental	SIRASD	Other	6	Deterministic	Dynamic	No	NA	Yes	Lockdown and social distance	No	NA	Number of infections Number of deaths Optimal on/off social distance strategies	Country	Days	400 days	Yes	Yes	Population response to social distancing, Average number of contacts sufficient for viral transmission, Recovery rate, lethality rate	NR	NR	NR	NA	NR	NA	NR	NA	NR	NA	Yes, estimated from secondary data	Brazilian Ministry of Health	Yes, modelled	NA	Yes, estimated from secondary data
40	Géssyca Cavalcante de Melo	Published	2020-06-10	2020-06-24	Yes	Yes	No	Universidade Estadual de Ciências da Saúde – Maceió (AL), Brazil. Graduate Program of Health Sciences, Universidade Federal de Sergipe – Aracaju (SE), Brazil. Graduate Program of Public Health, School of Public Health, Universidade de São Paulo Department of Environmental Health, School of Public Health, Universidade de São Paulo Centro Universitário Mauricio de Nassau – Maceió (AL), Brazil.	No	No	NA	Validated	Brazil only	Epidemiological	What is the total potential number of deaths by COVID-19 for each Brazilian State in the next two months, using Boltzmann’s function	Statistical	Regression analysis.	NA	NA	NA	Static	Yes	the total potential number of deaths by COVID-19 for Brazil	No	NA	No	NA	Total number of deaths due to Covid-19	State	NA	3 months	NR	Yes	Covid-19 Confirmed Deaths	Ministry of Health	Once	No	NA	No	NA	No	NA	No	NA	No	NA	No	NA	Yes, estimated from secondary data
42	Marcos Amaku	Published	2020-09-18	2020-11-14	Yes	Yes	Yes	School of Medicine, University of Sao Paulo, Brazil Instituto Butantan, Sao Paulo, Brazil School of Applied Mathematics, Fundacao Getulio Vargas, Rio de Janeiro, Brazil School of Veterinary Medicine, University of Sao Paulo, Sao Paulo, Brazil Department Public Health and Clinical, Heidelberg Institute of Global Health, University of Heidelberg, Germany Medicine, Epidemiology and Global Health, Um…	No	Yes	European Union’s Horizon 2020 research and innovation programme LIM01-HFMUSP CNPq FAPESP Butatan	Developed	Brazil only	Epidemiological	What are the number of infections and deaths due to covid-19, depending on the timing and extent of testing and contact tracing in the State of Sao Paulo?	Compartimental	NA	SEIR	9	Deterministic	Dynamic	No	NA	Yes	Two alternative strategies combined with economic evaluations were simulated. One strategy included indiscriminately testing the entire population of the State, reaching more than 40 million people. The second strategy investigated testing only symptomatic cases and their immediate contacts.	Yes	Total cost of each strategie (in US dollars)	Number of cases (Symptomatic and asymptomatic) Number of deaths Number of tests Costs in US dollars	State	Days	5 months	Yes	Yes	Number of reported cases and deaths Number of ICU patients Infective contact rate, the notification ratio	Seade SIMI	Every 15 days	Yes, modelled	NA	NR	NA	No	NA	Yes, assumed	NR	Yes, assumed	NA	Yes, estimated from secondary data	SEADE SIMI	Yes, estimated from secondary data
44	Vinícius Picanço Rodrigues	Published	2020-04-29	2020-06-22	Yes	Yes	Yes	Insper Instituto de Ensino e Pesquisa, São Paulo - SP – Brazil University of Bergen - Faculty of Social Sciences, Bergen – Norway Universidade Federal do Espírito Santo - Department of Engineering and Technology, Vitória - ES Universidade Federal de São Carlos - Science, Technology and Society Program, São Carlos Universidade Federal de Santa Catarina, Florianópolis - SC – Brazil	NR	NR	NA	Validated	Brazil only	Epidemiological	What are the potential effects of policies designed to alleviate the consequences of the pandemic in communities living in Brazilian favelas?	Compartimental	System Dynamics (SD)	SIR	NR	Deterministic	Dynamic	No	NA	Yes	Seven measures to be tested as policies in the SD model: 1) temporary transfer of favela residents to public facilities 2) temporary transfer of favela residents to hotel rooms 3) subsidies for hygiene products; 4) basic income aimed at hygiene products 5) establishment of emergency sanitation structures; 6) Intensive Care Units (ICU) expansion; 7) use of face masks by the general population.	No	NA	Lives saved Number of deaths; ICU availability Days without ICU avaiable Max people waiting for ICU	Assumed	Days	2 years	Yes	Yes	Cumulative number of deaths Avaiable ICU beds	NR	Once	NR	NA	NR	NA	No	NA	Yes, assumed	NR	Yes, assumed	NR	Yes, assumed	NR	Yes, assumed
46	Renato Mendes Coutinho	Published	2021-04-16	2021-10-27	Yes	Yes	Yes	Universidade Federal do ABC, Santo André, Brazil. Observatório COVID-19 BR, São Paulo, Brazil. Universidade Estadual de Campinas, Campinas, Brazil. Universidade Estadual Paulista, São Paulo, Brazil. Vigilância Epidemiológica, Secretaria de Saúde de Florianópolis, Florianópolis, Brazil. Universidade de São Paulo, São Paulo, Brazil. Centers for Disease Control and Prevention, Atlanta, GA, USA. Univ…	No	Yes	CAPES CNPq FAPESP	Developed	Brazil only	Epidemiological	What is the relative transmissibility of gamma variant in comparison to the previous local variant(s), and relative force of reinfection of the P.1 variant, i.e. the ratio between the force of infection by P.1 on previously infected individuals (reinfections) and the force of infection by P.1 on susceptible ones (new infections).	Compartimental	NA	SEIR	7	Deterministic	Dynamic	Yes	Transmissibility and reinfection of P.1	No	NA	No	NA	Transmissibility of P.1 Relative force of reinfection Infection Hospitalization Rate	City	Days	3 months	Yes	Yes	Number of hospitalized cases; Frequency of P1 variant; The relative transmissibility, the relative force of reinfection of P.1, initial total prevalence, initial fraction of cases that were caused by the new variant, and intrinsic growth rate of the wild-type variant	SIVEP-Gripe Faria, N. R. et al. Genomics and epidemiology of the P.1 SARS-CoV-2 lineage in Manaus, Brazil. Science. Rede Genômica Fiocruz. Plots of lineages presence by state. (2021)	Other	No	NA	No	NA	NR	NA	Yes, assumed	Wei, Y. et al. A systematic review and meta-analysis reveals long and dispersive incubation period of COVID-19. medRxiv https://doi.org/10.1101/ 2020.06.20.20134387 (2020).	Yes, assumed	Cevik, M. et al. SARS-CoV-2, SARS-CoV, and MERS-CoV viral load dynamics, duration of viral shedding, and infectiousness: a systematic review and meta-analysis. Lancet Microbe 2, e13–e22 (2021).	Yes, modelled	NA	Yes, estimated from secondary data
47	S. Celaschi	Grey literature	2020-12-10	2020-12-10	Yes	Yes	No	CTI Renato Archer, Rod. D Pedro I (SP-65), Campinas – SP, Brazil	No	Yes	FUNTTEL	Developed	Brazil only	Epidemiological	The objective of this study is to forecast the outcome of the epidemic in Brazil as a first cohort study case.	Compartimental	NA	SEIR	6	Deterministic	Dynamic	No	NA	Yes	Epidemic outcomes - Estimated forecast obtained preserving or releasing the NPIs during the last quarter of 2020, are included.	No	NA	Symptomatic infections Asymptomatic infections Number of confirmed cases Number of deaths Total number of exposures	Country	Days	360 days	Yes	No	NA	NA	NA	Yes, modelled	NA	Yes, modelled	NA	Yes, estimated from secondary data	NA	Yes, assumed	NR	NR	NA	Yes, modelled	NA	Yes, estimated from secondary data
50	Hyun Mo Yang	Published	2020-06-25	2021-05-12	Yes	Yes	No	Department of Applied Mathematics, State University of Campinas, Campinas, São Paulo, Brazil Division of Allergy and Immunology, General Hospital of the Medicine School of University of São Paulo	No	No	NA	Developed	Brazil and others	Both	To describe the epidemiological scenarios of isolation in São Paulo State and lockdown in Spain. To evaluate the impacts of quarantine and the adoption of protective measures by the non-isolated (circulating) subpopulation (herd protection) on the epidemic in São Paulo State and Spain.	Compartimental	NA	SEIR	8	Deterministic	Dynamic	No	NA	Yes	Isolation/Quarantine/Lockdown Protective measures (herd protection - NPI)	No	NA	Ref (Rt) (Basic reproduction number) Number of infections numbers of new case; numbers of accumulated severe CoViD-19 cases; Number of deaths Susceptible population	State	Days	6 months	Yes	Yes	Beta (transmission rate) Additional mortality rates (alfa) Proportion of isolation (K) Protective factor (epsilon)	Casos em São Paulo; 2020. Database [Internet]. Available from: https://www.saopaulo.sp.gov.br/coronavirus#numero-vacinacao. Adesão ao isolamento social em SP; 2020. Database [Internet]. Available from: https://www.saopaulo.sp.gov.br/coronavirus/isolamento.	NR	Yes, estimated from secondary data	Casos em São Paulo; 2020. Database [Internet]. Available from: https://www.saopaulo.sp.gov.br/coronavirus#numero-vacinacao.	Yes, modelled	NA	No	NA	Yes, assumed	Qun L, et.al. Early transmission dynamics in Wuhan, China, of Novel Coronavirus-Infected Pneumonia. The New Engl. J. Medicine 2020; Backer JA, Klinkenberg D, Wallinga J. Incubation period of 2019 novel coronavirus (2019-nCoV) infections among travellers from Wuhan, China, 20-28 January 2020. Euro Surveill. 2020;	Yes, assumed	Arons MM, et al. Presymptomatic SARS-CoV-2 infections and transmission in a skilled nursing facility. The New Engl. Jour. Medicine 2020; April 24, 2020. WHO. Report of the WHO-China Joint Mission on Coronavirus Disease 2019 (CoViD-19). 16-24 February 2020, 2020; pp 40.	Yes, modelled	NA	Yes, estimated from secondary data
51	Ronald Dickman	Grey literature	2020-08-07	2020-08-07	No	Yes	No	Departamento de Física and National Institute of Science and Technology for Complex Systems, ICEx, Universidade Federal de Minas Gerais, Belo Horizonte, Minas Gerais - Brazil	No	Yes	CNPq	Validated	Brazil and others	Methodological	What are the general trends associated with the pandemic, such as the tendency toward reduced contagion, and the fraction of the population exposed to the virus	Compartimental	NA	SEIR	6	Stochastic	Dynamic	Yes	I have shown how a simple SEIR-like model with a time-dependent infection rate, β(t), is capable of fitting many time series of confirmed Covid-19 cases.	Yes	Contagion reduction through NIPs	No	NA	Number of cases Number of deaths Susceptible population Cumulative case; Basic reproduction number	Assumed	Days	120 days	Yes	Yes	Beta (inicial exponential growth regime)	https://github.com/wcota/covid19br/blob/master/cases-brazil-states.csv	NR	Yes, modelled	NA	NR	NA	No	NA	Yes, assumed	NR	Yes, assumed	NR	NR	NA	Yes, modelled
52	Hyun Mo Yang	Grey literature	2021-04-15	2021-04-15	Yes	Yes	No	Department of Applied Mathematics, State University of Campinas, SP, Brazil Division of Allergy and Immunology, General Hospital of the Medicine School of University of São Paulo, São Paulo, SP, Brazil	No	No	NA	Developed	Brazil only	Epidemiological	The partial quarantine in São Paulo State and further relaxation associated with the mutations are explained by a mathematical model based on the CoViD-19 natural history encompassing the age-dependent fatality.	Compartimental	NA	Other	8	Deterministic	Dynamic	No	NA	Yes	Quarantine and relaxation More virulent variants (mutations)	No	NA	Number of cases Number of deaths Susceptible population Severe COVID-19 epidemic curve; fatality rate; accumulated number of deaths;	State	Days	1 year	Yes	Yes	Transmission rate Proportion in partial quarantine Protective measures Additional mortality rates	SEADE, SP contra o novo coronavíırus – Boletim completo. [accessed March 26, 2021]. Database [Internet].	NR	Yes, estimated from secondary data	SEADE, SP contra o novo coronavíırus – Boletim completo. [accessed March 26, 2021]. Database [Internet].	Yes, modelled	NA	No	NA	Yes, assumed	NR	Yes, assumed	NR	Yes, modelled	NA	Yes, estimated from secondary data
57	Avaneesh Singh	Grey literature	2020-11-03	2020-11-03	No	No	Yes	Department of Computer Science and Engineering, PDPM Indian Institute of Information Technology, Design and Manufacturing, Jabalpur, Madhya Pradesh, India Department of Physics, Government College Bassa, Himachal Pradesh University, Gohar, Mandi, Himachal Pradesh, India	No	Yes	Ministry of Education, Government of India Scheme for the Promotion of Academic and Research Collaboration (SPARC)	Developed	Brazil and others	Epidemiological	A time-dependent model calculates the magnitude of peaks for exposed, asymptomatic infectious, symptomatic infectious, hospitalized, the number of people admitted to ICUs, and the number of COVID-19 deaths over time. The model is useful to determine various essential parameters such as daily hospitalization rate, daily death rates, including the requirement of normal and ICU beds during peak days…	Compartimental	SEAIHCRD	Other	8	Deterministic	Dynamic	Yes	exposed people, the number of asymptomatic infectious people, the number of symptomatic infectious people, the number of people hospitalized, the number of people admitted to ICUs and the number of deaths Case fatality rate	No	NA	No	NA	exposed people, the number of asymptomatic infectious people, the number of symptomatic infectious people, the number of people hospitalized, the number of people admitted to ICUs and the number of deaths Case fatality rate	Country	Days	220 days	Yes	Yes	We have adopted the Levenberg – Marquard algorithm to extract various parameters from the data fitting as this is the most important and effective reported data-fitting algorithm	Johns Hopkins	NR	Yes, modelled	NA	Yes, modelled	NA	No	NA	Yes, assumed	Qun Li et al. “Early Transmission Dynamics in Wuhan, China, of Novel Coronavirus–Infected Pneumonia.” New England Journal of Medicine, January 29, 2020.	Yes, assumed	WJ Guan, Ni ZY, Y. Hu “Clinical characteristics of coronavirus disease 2019 in China”. N Engl J Med 2020; X Yang, Y Yu, J Xu “Clinical course and outcomes of critically ill patients with SARS-CoV-2 pneumonia in Wuhan, China: a singlecentered, retrospective, observational study”. Lancet Respir Med 2020;	Yes, modelled	NA	Yes, modelled
59	Vito Ribeiro Venturieri	Grey literature	2021-01-15	2021-01-15	Yes	Yes	No	Hospital Sírio Libanês, Brazil Universidade Federal de Santa Catarina, Brazil	No	No	NA	Developed	Brazil only	Epidemiological	we quantitatively compare the effects of elderly population (60 years old or more) selective isolation with a no isolation scenario	Compartimental	NA	SEIR	4	Deterministic	Dynamic	No	NA	Yes	Quarantine of elderly (Elderly social distancy) vs. No intervention	No	NA	Number of infections Hospitalizations Deaths	City	Days	250 days	No	Yes	Hospitalization probabilities	SIVEP-SRAG database	NR	Yes, assumed	Li Q, et al. Early transmission dynamics in Wuhan, China, of novel coronavirus–infected pneumonia. New England Journal of Medicine 2020; 382: 1199 - 1207. doi:10.1056/nejmoa2001316.	NR	NA	NR	NA	Yes, assumed	Hao X, et al. Reconstruction of the full transmission dynamics of COVID-19 in Wuhan. Nature 310 2020; 584: 420 - 424. doi:10.1038/s41586-020-2554-8.	Yes, assumed	Hao X, et al. Reconstruction of the full transmission dynamics of COVID-19 in Wuhan. Nature 310 2020; 584: 420 - 424. doi:10.1038/s41586-020-2554-8.	Yes, assumed	Silva AAMd, et al. Population-based seroprevalence of SARS-CoV-2 is more than halfway 320 through the herd immunity threshold in the state of Maranh ao, Brazil. medRxiv 2020; doi:10.1101/2020.08.28.20180463.	Yes, estimated from secondary data
61	Tito Dias Junior	Published	2021-05-17	2021-05-24	Yes	Yes	No	Technical Scientific Department, Federal Police, Porto Velho, Rondônia, Brazil Department of Medicine, Federal University of Rondônia, Porto Velho, Rondônia, Brazil Asa Norte Regional Hospital, Brasília, Distrito Federal, Brazil	No	NR	NA	Developed	Brazil only	Epidemiological	What is the quantitative epidemiological evolution of COVID-19 in Rondônia, as well as the influence of social behavior parameters and testing criteria on the number of confirmed cases and, consequently, on the need for hospitalizations of severe and critical cases and the mortality rate	Compartimental	NA	SEIR	8	Deterministic	Dynamic	No	NA	Yes	Testing and isolating positive individuals	No	NA	Number of infections Tested cases Deaths lethality rate	State	Days	500 days	Yes	Yes	Proportion of susceptible Proportion of individuals tested lethality rate	ANVISA	NR	Yes, assumed	Arbitrary	Yes, modelled	NA	NR	NA	Yes, assumed	Lauer SA, Grantz KH, Bi Q, et al. The Incubation Period of Coronavirus Disease 2019 (COVID-19) From Publicly Reported Confirmed Cases: Estimation and application. Ann Intern Med (2020). Boldog P, Tekeli T, Vizi Z, et al. Risk Assessment of Novel Coronavirus COVID_x0002_19 Outbreaks outside China. J Clin Med 9 (2020): 571.	Yes, assumed	Lauer SA, Grantz KH, Bi Q, et al. The Incubation Period of Coronavirus Disease 2019 (COVID-19) From Publicly Reported Confirmed Cases: Estimation and application. Ann Intern Med (2020). Boldog P, Tekeli T, Vizi Z, et al. Risk Assessment of Novel Coronavirus COVID_x0002_19 Outbreaks outside China. J Clin Med 9 (2020): 571.	Yes, estimated from secondary data	ANVISA	Yes, estimated from secondary data
65	S. Celaschi	Grey literature	2020-05-25	2020-05-25	Yes	Yes	No	CTI Renato Archer	No	No	NA	Validated	Brazil only	Epidemiological	What are the covid-19 epidemic dynamics for São Paulo city (Characterize the outbreak of the epidemic and future outcomes quantifying shifts and reductions in active cases, casualties, and estimates on required medical facilities)	Compartimental	NA	SEIR	5	Deterministic	Dynamic	Yes	The model provides predictions of the time series of infected individuals and fatalities in the area studied. Simulations of midi-term scenarios of the epidemic outbreak were done dependent on the level of confinement policies.	No	NA	No	NA	Susceptible persons Infected individuals Symptomatic and asymptomatic infections Fatalities R0	City	Days	180 days	Yes	NR	NR	NA	NR	Yes, estimated from secondary data	“Painel de casos de doença pelo coronavírus 2019 (COVID-19) no Brasil pelo Ministério da Saúde”, https://covid.saude.gov.br/. Coronavirus casos em SP https://www.seade.gov.br/coronavirus/	Yes, modelled	NA	NR	NA	Yes, assumed	Ferretti, L., Wyman, C., “Quantifying SARS-CoV-2 transmission suggests epidemic control with digital contact tracing”, Science 31 Mar 2020.	NR	NA	Yes, modelled	NA	Yes, estimated from secondary data
67	Tarcísio M. Rocha Filho	Grey literature	2020-03-17	2020-03-17	Yes	Yes	Yes	International Center for Condensed Matter Physics and Instituto de Física, Universidade de Brasília, Brasília Departamento de Imunização e Doenças Transmissíveis (DEIDT/SVS), Ministério da Saúde, Brasília, DF, BRAZIL. Organização Panamericana de Saúde (OPAS), Brasília, DF, BRAZIL. Faculdade de Ceilândia and Núcleo de Medicina Tropical, Universidade de Brasília, Brasília, DF, BRAZIL.	No	Yes	CNPq	Validated	Brazil only	Both	What is the impact of a COVID-19 epidemic in the metropolitan region of São Paulo?	Compartimental	SEIHR	Other	5	Deterministic	Dynamic	Yes	The occurrence of cases, the expected number of patients admitted to hospitals and deaths caused by COVID-19	No	NA	No	NA	Total number of cases Hospitalized individuals Total fatalities	City	Days	60 days	No	No	NA	NA	NA	Yes, assumed	Liu Y, Gayle AA, Wilder-Smith A, Rockliöv J. The reproductive number of COVID-19 is higher compared to SARS coronavirus. Journal of Travel Medicine - Accepted for publication. DOI: 10.1093/jtm/taaa021.	No	NA	NR	NA	Yes, assumed	Linton NM, et al. Incubation Period and Other Epidemiological Characteristics of 2019 Novel Coronavirus Infections with Right Truncation: A Statistical Analysis of Publicly Available Case Data. Journal of Clinical Medicine (2020) 9: 538.	Yes, assumed	Read JM, Bridgen JRE, Cummings DAT, Ho A, Jewell CP. Novel coronavirus 2019-nCoV: early estimation of epidemiological parameters and epidemic predictions imedRxiv 2020.01.23.20018549	Yes, assumed	The Novel Coronavirus Pneumonia Emergency Response Epidemiology Team. The Epidemiological Characteristics of an Outbreak of 2019 Novel Coronavirus Diseases (COVID-19) — China, 2020. CCDC Weekly (2020) 2(x): 1.	Yes, estimated from secondary data
68	Avaneesh Singh	Published	2020-07-02	2020-10-26	No	No	Yes	PDPM Indian Institute of Information Technology, Design and Manufacturing, Jabalpur, 482005, India	No	Yes	Ministry of Education, Government of India under the Scheme for the Promotion of Academic and Research Collaboration (SPARC)	Developed	Brazil and others	Methodological	This paper proposed a new mathematical model to study the dynamics of transmission and control of the COVID-19 pandemic in most affected countries.	Compartimental	SEIHCRD	Other	7	Deterministic	Dynamic	Yes	Number of cases and deaths, peak of infections, need for hospital beds	No	NA	No	NA	Susceptible Exposed Infected Hospitalized Recovered Dead R0 Case-fatality rate	Country	Days	500 days	Yes	Yes	R0_start R0_end k x0 s P(I → H) P(C → D) P(H → C)	Johns Hopkins University	NR	Yes, estimated from secondary data	Johns Hopkins University	Yes, modelled	NA	NR	NA	Yes, assumed	Li, Q., Guan, X., Wu, P., Wang, X., Zhou, L. et al. (2020). Early transmission dynamics in Wuhan, China, of novel coronavirus-infected pneumonia. New England Journal of Medicine, 382(13), 1199–1207	Yes, assumed	Guan, W. J., et al. (2020). Clinical characteristics of coronavirus disease 2019 in China. New England Journal of Medicine, 382(18), 1708–1720. Yang, X., et al. (2020). Clinical course and outcomes of critically ill patients with SARS-CoV-2 pneumonia in Wuhan, China: A single-centered, retrospective, observational study. The Lancet Respiratory Medicine.	Yes, modelled	NA	Yes, estimated from secondary data
69	Sergio Celaschi	Grey literature	2021-02-10	2021-02-10	Yes	Yes	No	CTI Renato Archer	No	No	NA	Validated	Brazil only	Epidemiological	An epidemiological compartmental model reported on May, 2020 was previously selected to estimate future outcomes to the dynamics of the Covid-19 epidemic breakout in the city of S. Paulo, Brazil. This work aims to confirm previous forecasts reported on May, 2020 for the expansion of the COVID-19 epidemic in S. Paulo	Compartimental	NA	SEIR	5	Deterministic	Dynamic	Yes	The model provides predictions of the time series of infected individuals and fatalities in the area studied. Simulations of midi-term scenarios of the epidemic outbreak were done dependent on the level of confinement policies.	No	NA	No	NA	Susceptible persons Infected individuals Symptomatic and asymptomatic infections Fatalities R0	City	Days	360 days	Yes	NR	NR	NA	NA	Yes, estimated from secondary data	“Painel de casos de doença pelo coronavírus 2019 (COVID-19) no Brasil pelo Ministério da Saúde”, https://covid.saude.gov.br/. Coronavirus casos em SP https://www.seade.gov.br/coronavirus/	Yes, modelled	NA	No	NA	Yes, assumed	Ferretti, L., Wyman, C., “Quantifying SARS-CoV-2 transmission suggests epidemic control with digital contact tracing”, Science 31 Mar 2020.	NR	NA	Yes, modelled	NA	Yes, estimated from secondary data
72	Abhijit Chakraborty	Grey literature	2020-05-30	2020-05-30	No	No	Yes	Complexity Science Hub Vienna, Josefstaedter Strasse 39, 1080 Vienna, Austria Advanced Systems Analysis, International Institute for Applied Systems Analysis (IIASA), Austria Section for Science of Complex Systems, Center for Medical Statistics, Informatics, and Intelligent Systems, Medical University of Vienna, 1090, Vienna, Austria Division of Insurance Medicine, Department of Clinical Neurosci…	No	No	NA	Developed	Brazil and others	Epidemiological	What are the effects of the diverse government intervention measures implemented to mitigate the spread of the Covid-19 epidemic?	Compartimental	SIRD	Other	4	Deterministic	Dynamic	No	NA	Yes	In this study, we assume that the time-dependence is a direct consequence of non-pharmaceutical intervention measures. Therefore, the effectiveness of these interventions can be estimated by measuring the strength of the concurrent reduction in disease transmission rates. In this research paper, we propose a model that examine the course of the Covid-19 epidemic and applied it to 29 country case …	No	NA	Infections Deaths Recoveries Daily new infections Transmission coeficient (Beta) Death rate Exponential growth of the epidemic	Country	Days	50 days	Yes	Yes	Transmission coefficient; Death rate; Recovery rate	Johns Hopkins University	Once	No	NA	No	NA	NR	NA	NR	NA	NR	NA	Yes, estimated from secondary data	Johns Hopkins	Yes, estimated from secondary data
73	Pedro S. Peixoto	Grey literature	2020-04-07	2020-04-07	Yes	Yes	No	Department of Applied Mathematics, Institute of Mathematics and Statistics, University of São Paulo In Loco Company	No	Yes	FAPESP CNPq	Developed	Brazil only	Both	We analyse the raw moblity data and simulate spatial models of disease spread to predict the locations where covid-19 is more likely to spread first (Investigate the most probable spreading patterns of the COVID-19 within states of Brazil given mobile geolocation data)	Mixed	An SI model added to a metapopulation approach	Other	2	Deterministic	Dynamic	Yes	Possible focus of infection (cities) Infection spread in population	No	NA	No	NA	Number of infections Number of days that covid takes to attain in a city	State	Days	30 days	Yes	No	NA	NA	NA	Yes, assumed	Joseph T Wu, Kathy Leung, Gabriel M Leung. Nowcasting and forecasting the potential domestic and international spread of the 2019-nCoV outbreak originating in Wuhan, China: a modelling study. The Lancet 395, 689-697 (2020). DOI: 10.1016/ S0140-6736(20)30260-9.	NR	NA	NR	NA	Yes, assumed	NR	NR	NA	No	NA	Yes, estimated from secondary data
76	Stefano De Leo	Published	2020-06-11	2021-04-21	Yes	Yes	No	Department of Applied Mathematics, UNICAMP	No	NR	NA	Validated	Brazil and others	Epidemiological	This study aimed to evaluate the effectiveness of local authorities’strategies in managing the COVID-19 pandemic in Europe, South America, and the United States.	Statistical	Probability distributions Skew-normal distributions	NA	NA	NA	Static	No	NA	Yes	The early stage of the COVID-19 outbreak in Brazil was compared to Europe using the weekly transmission rate. Using the European data as a basis for our analysis, we examined the spread of COVID-19 and modeled curves pertaining to daily confirmed cases and deaths per million using skew-normal probability density functions. Massive Testing Strategy	No	NA	Transmission rate Number of infections Number of deaths Peak values of infections and deaths Mortality rate ρ Factor	Country	NA.	50 days	NA	NA	NA	NA	NA	No	NA	No	NA	No	NA	No	NA	No	NA	Yes, modelled	NA	Yes, estimated from secondary data
78	Khondoker Nazmoon Nabi	Published	2021-03-04	2021-03-26	No	No	Yes	Department of Mathematics, Bangladesh University of Engineering and Technology (BUET), Dhaka, Bangladesh Department of Computer Science and Engineering, Bangladesh University of Engineering and Technology (BUET), Dhaka, Bangladesh	No	NR	NA	Validated	Brazil and others	Methodological	What are the probable future outbreak scenarios in Brazil, Russia, and the United kingdom in the light of four deep learning models?	Machine Learning	Long short term memory (LSTM) Gated recurrent unit (GRU) Convolutional neural network (CNN) Multivariate convolutional neural network (MCNN)	NA	NA	NA	Static	Yes	Number of daily new COVID-19 cases	No	NA	No	NA	Number of daily infections	Country	Days	40 days	No	NA	NA	NA	NA	No	NA	No	NA	No	NA	No	NA	No	NA	No	NA	No
80	Deepa Chaturvedi	Published	2020-12-14	2021-03-28	No	No	Yes	Department Applied Science, Alard College of Engineering and Management, Marunji, Pune 411057, India Photonics Nanomaterial Lab, Laser Materials Processing Division, Raja Ramanna Centre for Advanced Technology, Indore 452 013, India Homi Bhabha National Institute, Training School Complex, Anushaktinagar, Mumbai 400094, India	No	NR	NA	Developed	Brazil and others	Both	What is the predictive analysis for realistic timescale estimates for overcoming the epidemic considering vaccination rate effect on the dynamics of COVID-19 control. We analytically simulated the dynamic evolution of active cases in the last nine months using the SIR model and then included the effect of vaccination to forecast the proliferation dynamics.	Compartimental	NA	SIR	3	Deterministic	Dynamic	No	NA	Yes	Vaccination	No	NA	Active cases Reproduction numbers;	Country	Days	300 days	Yes	Yes	Transmission parameters (Beta - effective infection transmission (EIT) parameter, C strength of infection inhibition or control, and m sluggishness or promptness of response	Worldometer	NR	Yes, modelled	NA	Yes, modelled	NA	Yes, modelled	NA	Yes, modelled	NA	Yes, modelled	NA	NR	NA	Yes, modelled
82	M. R. Martines	Published	2020-06-13	2020-12-15	Yes	Yes	Yes	Department of Geography, Tourism and Humanities, Research Group: Center for Studies in Landscape Ecology and Conservation, Federal University of São Carlos, Sorocaba, SP, Brazil Department of Geography, Research Group: Center for Studies in Landscape Ecology and Conservation, Federal University of Triângulo Mineiro, Uberaba Campus, State of Minas Gerais, Brazil Department of Environmental Science…	No	Yes	University of Eastern Finland (UEF) Kuopio University Hospital.	Developed	Brazil only	Epidemiological	Utilizing a prospective space–time scan statistic, our objective is to detect new emerging clusters of COVID-19 across 5570 Brazilian municipalities, contrasting two temporal intervals, from February 25 to June 7, 2020, and from February 25 to July 20, 2020. When examining these time periods, we compute the evolution of the relative risk of the clusters in diferent regions and municipalities in B…	Statistical	Generalized Linear Model (GLM)	NA	NA	NA	Static	Yes	Relative risk of covid-19 cluster Risk factors associated	No	NA	No	NA	Emerging clusters (Geographical risk of COVID-19) Relative Risks	City	months	6 months	NR	NA	NA	NA	NA	No	NA	No	NA	No	NA	No	NA	No	NA	No	NA	Yes, estimated from secondary data
85	Pushpendra Singh	Published	2020-07-30	2021-02-11	No	No	Yes	Department of Electronics & Communication Engineering, National Institute of Technology Hamirpur, Hamirpur, India SBILab, Department of ECE, Indraprastha Institute of Information Technology Delhi, Delhi, India	No	Yes	National Institute of Technology Hamirpur, Hamirpur (HP) India.	Developed	Brazil and others	Methodological	We have used the proposed GSIR model to predict the total number of cases, deaths, end-dates and other parameters for the pandemic in India, Brazil, and USA.	Compartimental	NA	SIR	3	Deterministic	Dynamic	Yes	Total number of cases, deaths, end-dates and parameters	No	NA	No	NA	Total number of cases Deaths Date of peak infections	Country	Days	200 days	Yes	Yes	Infection growth rate (r) Time to peak infections (T) Carrying capacity (K) Cumulative number of infections ©	NA	NR	Yes, modelled	NA	Yes, modelled	NA	No	NA	NR	NA	Yes, modelled	NA	NR	NA	Yes, estimated from secondary data
86	Sergey V. Ershkov	Published	2020-12-23	2021-01-19	No	No	Yes	Plekhanov Russian University of Economics, Scopus Number 60030998, 36 Stremyanny Lane, Moscow, Russia Odessa I. I. Mechnikov National University, 2 Dvoryanskaya St, Odessa, Ukrain	No	No	NA	Developed	Brazil and others	Methodological	The main aim is to find a kind of the semi-analytical solving algorithm (preferably, presented by analytical formulae) which describes evolution of pandemic in chosen key six countries with accuracy less than 10% for the chosen time period. Namely, each obtained semi-analytical algorithm can clarify the structure, intrinsic code and features for the variety of possible solutions (from mathematica…	Other	Recurrent finite sets or finite chains of recurrent sequences via semi-analytical algorithm	NA	NA	NA	Dynamic	Yes	Number of infections	No	NA	No	NA	Number of infections (Covid-19 cases)	Country	Days	1 year	Yes	No	NA	NA	NA	No	NA	No	NA	No	NA	No	NA	No	NA	No	NA	No
87	Everton Emanuel Campos de Lima	Published	2020-08-29	2021-01-26	Yes	Yes	Yes	College of Philosophy and Human Sciences (IFCH), University of Campinas (UNICAMP), Campinas Department of Statistics, Federal University of Technology, Akure, Nigeria Asian Demographic Research Institute (ADRI), Shanghai University, Shanghai, China Department of Demography, Universidade Federal de Minas Gerais (UFMG), Belo Horizonte, Brazil	No	Yes	FAPESP University of Campinas Research Found	Validated	Brazil only	Epidemiological	What are the spatial patterns of infection and mortality from Covid-19 across small areas of Brazil? We apply spatial autoregressive Bayesian models and estimate the risks of infection and mortality, taking into account age, sex composition of the population and other variables that describe the health situation of the spatial units. We also perform a decomposition analysis to study how age compo…	Statistical	Bayesian hierarchical model Zero-inflated Poisson model	NA	NA	NA	Static	Yes	Infection and mortality rates from COVID-19 in small-areas	No	NA	No	NA	Mortality risks and infection risk based on age, sex, number of ICUs and number of physicians in small-areas	Country	NA	NA	NA	Yes	Number of cases Number of deaths	Ministry of Health of Brazil, DATASUS, available at https://opendatasus.saude.gov.br/dataset/casos-nacionais	NR	No	NA	No	NA	No	NA	No	NA	No	NA	Yes, modelled	NA	Yes, estimated from secondary data
89	Yogesh Gautam	Published	2020-06-28	2020-12-29	No	No	Yes	Department of Mechanical and Aerospace Engineering, Pulchowk Campus, Institute of Engineering, Kathmandu 44700, Nepal	No	NR	NA	Developed	Brazil and others	Both	The paper implements Transfer Learning to LSTM models which learn separately from the data of Italy and the United States. It then applies these trained models i.e. the architecture along with weights, to forecast new COVID cases and deaths. The results are tested for France, Germany, Brazil, India, and Nepal.	Machine Learning	LTSM Deep learning	NA	NA	Stochastic	Dynamic	Yes	To forecast new COVID cases and deaths.	No	NA	No	NA	new COVID cases and deaths	Country	Days	1 to 5 days 5 months	NR	Yes	new cases per 100 thousand of the population per day	European Center for Disease Prevention and Control (ECDC)	NR	No	NA	No	NA	No	NA	No	NA	No	NA	No	NA	No
92	Ivan Zimmermann	Published	2020-05-29	2020-08-24	Yes	Yes	No	Universidade de Brasília, Faculdade de Ciências da Saúde, Brasília, DF, Brazil Universidade de São Paulo, Faculdade de Medicina de Ribeirão Preto, Ribeirão Preto, SP, Brazil	NR	NR	NA	Developed	Brazil only	Epidemiological	To build scenarios and analyze the impact of social distancing policies on the spread of COVID-19 and the need for intensive care unit beds.	Compartimental	NA	SEIR	6	Stochastic	Dynamic	No	NA	Yes	Three scenarios of the spread of COVID-19 were built with the aim of analyzing the potential impact of the disease on the need for hospital care: Scenario A – COVID-19 spread profile with no adherence to social distancing measures Scenario B – COVID-19 spread profile maintaining adherence to social distancing Scenario C – COVID-19 spread profile based on the observed dynamics of a falling level o…	No	NA	Infected and exposed Peak of infections Predicted deaths Hospitalized ICU bed needed Hospitalizations without social distancing, Reproduction number without social distancing, Hospitalizations with adherence to social distancin, Reproduction number with adherence to social distancing, Hospitalizations with falling social distancing, Reproduction number with falling social distancing	Regional	Days	1 year	Yes	Yes	Incubation time (days), duration of mild clinical picture (days), fraction of individuals with a severe clinical picture (%), time hospitalized in a ward (days), fraction of individuals who progressed to ICU hospitalization UTI (%), time hospitalized in an ICU (days), lethality (%) and time from onset of symptoms to death (days) ICU hospitalizations, deaths and percentage social isolation	Federal District Health Department official bulletins Governo do Distrito Federal. Secretaria de Saúde. Boletins Informativos DIVEP/CIEVES (COE). Boletins informativos sobre coronavirus (COVID-19). Brasília: GDF; 2020. Disponível em: http://www.saude.df.gov.br/ boletinsinformativos-divep-cieves/	Once	No	NA	Yes, modelled	NA	No	NA	Yes, estimated from secondary data	Sanche S, Lin YT, Xu C, Romero-Severson E, Hengartner N, Ke R. The novel Coronavirus, 2019- nCoV, is highly contagious and more infectious than initially estimated. medRxiv Prepr [Internet]. 2020 Feb [cited 2020 Sep 25]. Available from: https://doi.or g/10.1101/2020.02.07.20021154	Yes, estimated from secondary data	Linton NM, et al. Incubation period and other epidemiological characteristics of 2019 novel coronavirus infections with right truncation: a statistical analysis of publicly available case data. J Clin Med [Internet]. 2020 Feb Verity R, et al. Estimates of the severity of coronavirus disease 2019: a model-based analysis. Lancet Infect Dis [Internet]. 2020 Mar	Yes, estimated from secondary data	Governo do Distrito Federal. Secretaria de Saúde. Boletins Informativos DIVEP/CIEVES (COE). Boletins informativos sobre coronavirus (COVID-19). Brasília: GDF; 2020. Disponível em: http://www.saude.df.gov.br/ boletinsinformativos-divep-cieves/	Yes, estimated from secondary data
97	P.H.T. Schimit	Published	2020-06-02	2020-11-04	Yes	Yes	No	Informatics and Knowledge Management Graduate Program Universidade Nove de Julho Rua Vergueiro, 235/249 São Paulo, CEP: 05001-001, SP, Brazil	No	Yes	CNPq FAPESP	Validated	Brazil only	Both	The objectives of the paper are to analyze the impact of the social isolation features on the population dynamics; simulate the number of deaths due to COVID-19 and due to the lack of healthcare infrastructure; study combinations of the features for the healthcare system does not collapse; and analyze healthcare system responses for the crisis.	Mixed	Probabilistic cellular automata (agent-based) Ordinary differential equations (Compartmental)	SEIR	8	Deterministic	Dynamic	No	NA	Yes	Social distancing control and hospital beds and UCIs unlimited; The minimum percentage of isolation in the population in order to the healthcare system can deal with the ill individuals who require hospital beds, ICUs and mechanical ventilators. The periodic characteristics of the social isolation campaigns and individuals perceptions of the disease are explored.	No	NA	Number of infections and number of deaths Hospital beds needed ICU beds needed Mechanical ventilators needed effective basic reproduction number;	Country	Days	3000 days	No	Yes	infectivity of the disease (parameter K)	Ministério da saúde - covid-19, 2020. ( https://coronavirus.saude.gov.br/). Accessed: 15.04.20	Once	Yes, modelled	NA	Yes, modelled	NA	No	NA	Yes, assumed	N.M. Ferguson, et al, Impact of non-pharmaceutical interventions (NPIs) to reduce COVID-19 mortality and healthcare demand, Faculty of Medicine / School of Public Health / Imperial College London (March) (2020) 3–20, doi:10.25561/77482.	Yes, assumed	N.M. Ferguson, et al, Impact of non-pharmaceutical interventions (NPIs) to reduce COVID-19 mortality and healthcare demand, Faculty of Medicine / School of Public Health / Imperial College London (March) (2020) 3–20, doi:10.25561/77482. X. Rong, L. Yang, H. Chu, M. Fan, Effect of delay in diagnosis on transmission of COVID-19, Mathematical Biosciences and Engineering 17 (3) (2020) 2725–2740, doi:…	No	NA	Yes, estimated from secondary data
98	Abdelfatah Kouidere	Published	2020-06-02	2020-11-03	No	No	Yes	AMS, Department of Mathematics and Computer Science, Faculty of Sciences Ben M’Sik, Hassan II University of Casablanca, Morocco Laboratory of Dynamical Systems, Mathematical Engineering Team (INMA), Department of Mathematics, Faculty of Sciences El Jadida, Chouaib Doukkali University, El Jadida, Morocco Laboratory of Information Technology and Modeling, Department of Mathematics and Computer Scie…	No	No	NA	Developed	Brazil only	Both	We study an optimal control problem with time to delay in the state and control variable in a mathematical model SIwICHR of kouidere et al. and a time delay representing delay in applying preventive precaution and mea_x0002_sures.	Compartimental	SIwICHR	Other	6	Deterministic	Dynamic	No	NA	Yes	Strategy A: sensitization and prevention Strategy B: diagonsis and treatment Strategy C: quarantine and treatment Strategy D: quarantine and diagnosis and monitoring with treatment	Yes	We analyze the profitability of the previous three scenarios and strategies by comparing these two control strategies to determine the most profitable strategy.	Infections without symptoms Infections with symptoms Infections with complications Hospitalized Recoveries	Country	Days	100 days	Yes	No	NA	NA	NA	Yes, modelled	NA	NR	NA	No	NA	Yes, assumed	NR	Yes, estimated from secondary data	Coronavirus disease 2019 (COVID-19) Situation Report – 55 - WHO	Yes, estimated from secondary data	Coronavirus disease 2019 (COVID-19) Situation Report – 55 - WHO	Yes, estimated from secondary data
99	Jemy A. Mandujano Valle	Published	2020-07-20	2020-10-24	Yes	Yes	No	National Laboratory of Scientific Computation, Petrópolis, Rio de Janeiro, Brazil	No	Yes	CNPq PCI/LNCC (Programa de Capacitação Institucional do Laboratório Nacional de Computação Cientifica)	Validated	Brazil only	Epidemiological	What is the near-future trajectory of the cumulative number of infections and deaths by COVID-19 for Brazil and two Brazilian states, given the cumulative number of infected cases and deaths from February 26, 2020 to July 2, 2020	Other	Exponential model (Gompertz model)	NA	NA	NA	Dynamic	Yes	Infections and deaths due to covid-19	No	NA	No	NA	Number of infected; Deaths; Basic reproduction number R0	Country	Days	7 days	NA	NA	NA	NA	NA	Yes, modelled	NA	No	NA	No	NA	No	NA	No	NA	No	NA	No
100	Evaldo M. F. Curado	Published	2020-07-07	2020-10-15	Yes	Yes	Yes	Centro Brasileiro de Pesquisas Físicas, Rio de Janeiro, Brazil National Institute of Science and Technology for Complex Systems, Rio de Janeiro, Brazil AbbVie Deutschland GmbH & Co KG, Data and Statistical Sciences (DSS), Ludwigshafen am Rhein, Germany	No	Yes	CNPq FAPERJ CAPES AbbVie Deutschland GmbH & Co. KG	Developed	Brazil and others	Both	What is the number of confirmed cases by Covid-19 in any given country for the next 14 days	Other	Discrete-time model	NA	NA	Deterministic	Dynamic	Yes	Number of covid infections	No	NA	No	NA	Number of daily infections Total number of infected people	Country	Days	14 days	Yes	Yes	Number of infections α and β	Johns Hopkins University	NR	No	NA	No	NA	No	NA	Yes, assumed	Centers for Disease Control and Prevention (CDC): Coronavirus Disease 2019 (COVID-2019).	Yes, assumed	Centers for Disease Control and Prevention (CDC): Coronavirus Disease 2019 (COVID-2019).	Yes, assumed	Johns Hopkins University: Coronavirus Research Center. Mortality Analysis	Yes, assumed
102	Vitor Hugo Moreau	Published	2020-05-25	2020-06-29	Yes	Yes	No	Department of Biotechnology – DBTEC, Institute of Health Sciences – ICS, Federal University of Bahia – UFBA, Salvador, Bahia, Brazil	No	No	NA	Validated	Brazil only	Epidemiological	In this work, we have used the Weibull distribution on the number of daily new cases and deaths data of COVID-19 to predict the evolution of the pandemic.	Statistical	Weibull distribution	NA	NA	Deterministic	Dynamic	Yes	Number of infections and number of deaths	Yes	Arbitrarily chosen scenarios, taking into account the actual number of daily deaths and possible worsening situations for near future: scenario a: 1250, scenario b: 1500; scenario c: 1750, and scenario d: 2000 deaths per day at a maximum turning point.	No	NA	Number of infections Number of deaths	Country	Days	200 days	Yes	Yes	Number of infections and number of deaths α, t0, β and η	Our world in data	NR	No	NA	No	NA	No	NA	No	NA	No	NA	Yes, modelled	NA	Yes, assumed
104	M.A. Anacleto	Published	2020-05-21	2020-08-10	Yes	Yes	No	Unidade Acadêmica de Física, Universidade Federal de Campina Grande, Campina Grande, Paraíba, Brazil Departamento de Física, Universidade Federal da Paraíba, João Pessoa, Paraíba, Brazil	No	Yes	CNPq CAPES Paraiba State Research Foundation	Developed	Brazil and others	Methodological	In this work we intend to collaborate with the current investigations by proposing a model which can describe the evolution of the pandemic through the solutions of a modified version of the diffusion equation. To model active and cumulative cases data from COVID-19	Other	Diffusion equation Lifshitz scaling	NA	NA	Deterministic	Dynamic	Yes	Number of infections, number of deaths, number of active cases	Yes	lockdown measures	No	NA	Number of infections Number of deaths Number of active cases	Country	Days	200 days	Yes	Yes	Number of infections Number of deaths	Worldometers.info. Brazil: active coronavirus cases. https://www.worldometers.info/coronavirus/country/brazil/	NR	Yes, assumed	H.M. Yang, et al., Evaluating reduction in CoViD-19 cases by isolation and protective measures in São Paulo State, Brazil, and scenarios of release, 2020.	No	NA	No	NA	No	NA	No	NA	No	NA	No
106	Renato M. Cotta	Published	2020-07-06	2020-08-04	Yes	Yes	Yes	General Directorate of Nuclear and Technological Development, DGDNTM, Brazilian Navy, Ilha das Cobras, Centro, Rio de Janeiro, Brazil Laboratory of Nano & Microfluidics and Microsystems, LabMEMS, Mechanical Engineering Department, POLI & COPPE, UFRJ, Federal University of Rio de Janeiro, Cidade Universitária, Rio de Janeiro, Brazil Institut de Mathématiques de Bordeaux, Université de Bordeaux, CO…	No	Yes	ANR flash COVID-19 MPCUI	Developed	Brazil and others	Both	A SIRU-type epidemic model is employed for the prediction of the COVID-19 epidemy evolution in Brazil, and analyze the influence of public health measures on simulating the control of this infectious disease. Predict of the COVID-19 epidemy evolution in Brazil, and analyze the influence of public health measures	Compartimental	SIRU	Other	5	Deterministic	Dynamic	Yes	Acumulated reported cases	Yes	(i) Base case, initial public health interventions remain effective, with the same transmission rate decay due to isolation and the same low partition parameter (ii) due to the progressive reduction on part of the circulation modes, a reduction on the transmission rate decay parameter is implemented after day 50, but maintaining the same testing capability as before; (iii) the same reduction on t…	No	NA	Reported cases Unreported cases total symptomatic infectious individuals Reproduction number	Country	Days	150 days	Yes	Yes	Fraction of asymptomatic who become reported symptomatic Time in days for application of the first public health intervention Transmission rate f0, μ, N, τ0, fmax, μf, N f, 1/ν, 1/η, S0, t0, χ1, χ2, χ3	NR	NR	Yes, modelled	NA	NR	NA	No	NA	Yes, estimated from secondary data	Lauer, S.A.; Grantz, K.H.; Bi, Q.; Jones, F.K.; Zheng, Q.; Meredith, H.R.; Azman, A.S.; Reich, N.G.; Lessler, J. The Incubation Period of Coronavirus Disease 2019 (COVID-19) From Publicly Reported Confirmed Cases: Estimation and Application, Annals of Internal Medicine. Annals 2020. Liu, Z.; Magal, P.; Webb, G. Predicting the number of reported and unreported cases for the COVID-19 epidemics in C…	Yes, estimated from secondary data	Lauer, S.A.; Grantz, K.H.; Bi, Q.; Jones, F.K.; Zheng, Q.; Meredith, H.R.; Azman, A.S.; Reich, N.G.; Lessler, J. The Incubation Period of Coronavirus Disease 2019 (COVID-19) From Publicly Reported Confirmed Cases: Estimation and Application, Annals of Internal Medicine. Annals 2020. Liu, Z.; Magal, P.; Webb, G. Predicting the number of reported and unreported cases for the COVID-19 epidemics in C…	No	NA	Yes, assumed
107	Askery Canabarro	Published	2020-04-07	2020-07-04	Yes	Yes	No	International Institute of Physics, Federal University of Rio Grande do Norte, Natal, RN, Brazil Grupo de Física da Matéria Condensada, Núcleo de Ciências Exatas—NCEx, Campus Arapiraca, Universidade Federal de Alagoas, Arapiraca, AL, Brazil Hospital Santa Casa de Misericórdia de Maceió, Maceió, AL, Brazil HIV/AIDS Testing and Counseling Center, Itaberaba, BA, Brazil Superior School of Health Scie…	No	No	NA	Developed	Brazil only	Epidemiological	We present a data-driven and census-based age-structured mathematical epidemiological model capable of asserting the potential output of many NPI over the Brazillian health system. Investigate transmission and epidemic dynamics and the potential output of many NPI strategies over the Brazilian health system	Compartimental	SIRD Age-structured	Other	4	Deterministic	Dynamic	No	NA	Yes	0) a complete absence of control measures (No NPI); 1) closure of schools and universities (CSU); 2) Social distancing of those over sixty years old (SD60+); 3) Voluntary home quarantine (VHQ) and social distance of the entire population as an intense quarantine (IQ)	No	NA	Reproduction number Number of infections Number of deaths ICU beds needed	Country	Days	100 days	No	Yes	Age-distribution fatality rate Percentage of persons that requires ICU efficacy of the infection process β	Verity R, Okell LC, Dorigatti I, Winskill P, Whittaker C, Imai N, et al. Estimates of the severity of COVID_x0002_19 disease. 2020;. Wu Z, McGoogan JM. Characteristics of and Important Lessons From the Coronavirus Disease 2019 (COVID-19) Outbreak in China. JAMA. 2020;.	Once	Yes, modelled	NA	NR	NA	No	NA	NR	NA	Yes, assumed	The Incubation Period of Coronavirus Disease 2019 (COVID-19) From Publicly Reported Confirmed Cases: Estimation and Application. Annals of Internal Medicine. 2020; 172(9):577–582. https://doi.org/ 10.7326/M20-0504 PMID: 32150748	Yes, estimated from secondary data	Johns Hopkins	Yes, estimated from secondary data
110	Igor Gadelha Pereira	Published	2020-05-29	2020-07-07	Yes	Yes	Yes	Department of Computer Engineering and Automation, UFRN, Natal, RN, Brazil; Department of Computer Science, Federal Institute of Rio Grande do Norte, Mossoro, RN, Brazil Institute of Biological Sciences, University of Brasilia, Distrito Federal, Brazil; Euro Mediterranean Scientific Biomedical Institute (ISBEM), Bruxelles, Belgium; Department of Environmental Sciences and Policy, University of Mi…	No	Yes	CAPES CNPq National Research Council of Italy	Developed	Brazil only	Both	What is the the applicability of data driven methods to model the Covid-19 dynamics? This work tests and validates the possibility of using deep learning tools, to create models of dissemination and to predict the pandemics events in different regions, which can be used alternatively or in addition to traditional models	Machine Learning	Long Short Term Memory for Data Training (LSTM) Modeling Time-Series with Modified Auto-Encoders (Deep Learning)	NA	NA	NA	NA	Yes	Daily cases Cumulative cases	No	NA	No	NA	Daily cases Cumulative cases	Country	Days	8 months	NA	No	NA	NA	NA	No	NA	No	NA	No	NA	No	NA	No	NA	No	NA	No
111	Petrônio C.L. Silva	Published	2020-06-09	2020-07-02	Yes	Yes	No	Grupo de Pesquisa em Ciência de Dados e Inteligência Computacional, Brazil Instituto Federal do Norte de Minas Gerais (IFNMG), Brazil Machine Intelligence and Data Science (MINDS) Laboratory, Federal University of Minas Gerais, Brazil Department of Electrical Engineering, Universidade Federal de Minas Gerais (UFMG), Brazil Graduate Program in Electrical Engineering, Universidade Federal de Minas …	No	Yes	CAPES CNPq FAPEMIG Instituto Federal do Norte de Minas Gerais	Developed	Brazil only	Both	This paper proposes the COVID-ABS, a new SEIR (Susceptible-Exposed-Infected-Recovered) agent-based model that aims to simulate the pandemic dynamics using a society of agents emulating people, business and government.	Mixed	Compartimental Agent-Based	Other	6	Stochastic	Dynamic	No	NA	Yes	(1) do nothing, (2) lockdown, (3) conditional lockdown, (4) vertical isolation, (5) partial isolation, (6) use of face masks, and (7) use of face masks together with 50% of adhesion to social isolation	Yes	Economic impact under different types of interventions - Gross Domestic Product (GDP)	Susceptible Infected Hospitalizations Severe cases Deaths Recoveries GDP variation	Assumed	other.	60 days	No	Yes	Age and Average family size Homeless rate Income distribution Unemployed rate Informal economy	43, 44, 45, 51, 52, 54, 55	NR	NR	NA	NR	NA	No	NA	Yes, assumed	Lima CMAdO. Informações sobre o novo coronavírus (COVID-19). Radiol Bras 2020;53(2) V–VI. Li Q, Guan X, Wu P, Wang X, Zhou L, Tong Y, et al. Early transmission dynam_x0002_ics in Wuhan, China, of novel coronavirus–infected pneumonia. N Engl J Med 2020.	Yes, assumed	[49] Lauer SA, Grantz KH, Bi Q, Jones FK, Zheng Q, Meredith HR, et al. The incubation period of coronavirus disease 2019 (COVID-19) from publicly reported confirmed cases: estimation and application. Ann Intern Med 2020;172(9):577–82.	Yes, assumed	[46] Ferguson N, Laydon D, Nedjati Gilani G, Imai N, Ainslie K, Baguelin M, et al. Re_x0002_port 9: Impact of non-pharmaceutical interventions (NPIs) to reduce COVID19 mortality and healthcare demand Tech. Rep.. Imperial College London; 2020.	Yes, assumed
113	George Jó Bezerra Sousa	Published	2020-04-23	2020-05-06	Yes	Yes	No	Universidade Estadual do Ceará, Fortaleza, CE, Brazil	No	Yes	CAPES CNPq Fundação Cearense de Apoio ao Desenvolvimento Científico e Tecnológico (FUNCAP)	Validated	Brazil only	Epidemiological	What is the estimate of the transmission rate, the epidemiological peak, and the number of deaths by the new coronavirus in brazilian metropolises	Compartimental	NA	SIR	3	Deterministic	Dynamic	Yes	Transmission rate Epidemiological peak Number of deaths	No	NA	No	NA	Confirmed cases Reproduction number Transmission rate Deaths	City	Days	80 days	Yes	NR	NA	NA	NA	Yes, modelled	NA	NR	NA	No	NA	NR	NA	NR	NA	Yes, modelled	NA	Yes, estimated from secondary data
114	Géssyca Cavalcante de Melo	Published	2020-04-30	2020-05-14	Yes	Yes	No	Universidade Estadual de Ciências da Saúde de Alagoas, Maceió, Brasil. Universidade Federal de Sergipe, Aracajú, Brasil. Centro Universitário Maurício de Nassau, Maceió, Brasil.	NR	NR	NR	Validated	Brazil only	Epidemiological	What is the potential total number of cases of COVID-19 in the Northeast Region of Brazil for the next three months by applying Boltzmann function-based regression analysis?	Statistical	Boltzmann function-based regression analysis	NA	NA	NA	Static	Yes	Cumulative number of confirmed cases	No	NA	No	NA	Cumulative number of confirmed cases	State	Days	150 days	NA	Yes	Confirmed cases (não é calibração mas é regressão)	Ministério da Saúde. Painel de casos de doença pelo coronavírus 2019 (COVID-19) no Brasil. https://covid.saude.gov.br/ (accessed on 28/Apr/2020).	Once	No	NA	No	NA	No	NA	No	NA	No	NA	No	NA	No
115	Salih Djilali	Published	2020-05-27	2020-06-03	No	No	Yes	Laboratoire d’Analyse Non Liné aire et Mathé matiques Appliqué es., Université Abou Bakr Belkaïd, Algeria Faculty of Exact sciences and informatics, Mathematics Department, Hassiba benbouali university, Chlef, Algeria Department of Engineering Science, Kermanshah University of Technology, Kermanshah, Iran Department of Mathematics, Faculty of Engineering and Natural Sciences, Bahçes¸ ehir Univers…	No	No	NA	Developed	Brazil and others	Epidemiological	What is the prediction of the spread of COVID-19 in South Africa, Turkey, and Brazil? The epidemic peak outbreak in these countries is considered, and the estimated time of the end of infection is regarded by the help of some numerical simulations	Compartimental	Age-structured	SEIR	4	Deterministic	Dynamic	Yes	Peak of infections (active cases)	Yes	Quarantine (isolation)	No	NA	Infected and exposed Peak of infections Reproduction number The influence of isolation on the spread of COVID-19	Country	Days	120 days	Yes	Yes	Total number of population Percentage of individuals with age over 60 Infection and death cases	WHO	NR	Yes, modelled	NA	NR	NA	No	NA	Yes, assumed	NR	Yes, assumed	NR	No	NA	Yes, estimated from secondary data
116	Edson Zangiacomi Martinez	Published	2020-05-05	2020-05-20	Yes	Yes	No	Universidade de São Paulo, Faculdade de Medicina de Ribeirão Preto, Ribeirão Preto, SP, Brasil.	No	Yes	CNPq	Validated	Brazil only	Epidemiological	What is the forecast for the daily COVID-19 reported cases in Brazil and three Brazilian states. Propose the use of double exponential smoothing for short-term forecasting of the daily COVID-19 cases in Brazil, before the peak of the cases	Other	Holt-Winters exponential model	NA	NA	Deterministic	Dynamic	Yes	Daily COVID-19 reported cases Cumulative number of cases	No	NA	No	NA	Reported cases Cumulative number of cases	Country	Days	7 days	NA	Yes	Reported cases	https://covid.saude.gov.br/	Once	No	NA	No	NA	No	NA	No	NA	No	NA	No	NA	No
117	Nuno Crokidakis	Published	2020-05-05	2020-05-21	Yes	Yes	No	Instituto de Física, Universidade Federal Fluminense, Niterói, RJ, Brazil	No	Yes	CNPq FAPERJ	Validated	Brazil only	Both	The target of this work is to implement social isolation in a simple way in a compartmental epidemic model, and study its impact on the evolution of cases in Rio de Janeiro state	Compartimental	SIQR	Other	4	Deterministic	Dynamic	No	NA	Yes	Public policies of social distancing Detection of infected individuals (testing)	No	NA	Reproduction number (R0) Number of infections Number of deaths Quarantine	State	Days	2000 days	Yes	Yes	the infection rate, the containment rate, the recovering of asymptomatic individuals, detection of infected individuals and recovering of quarantined individuals	de R.. Janeiro state department of health. http://painel.saude.rj.gov.br/ monitoramento/covid19.html.	Other	Yes, modelled	NA	NR	NA	No	NA	NR	NA	NR	NA	NR	NA	Yes, estimated from secondary data
118	H.P.C. Cintra	Published	2020-05-18	2020-09-20	Yes	Yes	No	Physics Institute, University of Brasilia, Brasilia, Brazil	NR	NR	NR	Developed	Brazil only	Epidemiological	What is the estimation of the real scenario of the novel coronavirus pandemic in Brazil? By the use of a SEIRD mathematical model with age division, we predict the infection and death curves, stating the peak date for Brazil and some states. We also carry out a prediction for the ICU demand in these states and for how severe possible collapse in the local health system would be. Finally, we estab…	Compartimental	SEIRD Age-structured	Other	5	Deterministic	Dynamic	Yes	Estimating the percentage of lost cases (Number of hospitalizations by SARS and number of tests performed) Number fo infections, deaths and peak of infections ICU needed	Yes	Use of masks Social isolation Vaccine Efficient medicine	No	NA	Number of infections Number of deaths Peak of infections ICU beds needed	Country	Days	300 days	No	Yes	Recovery rate, and death rate	NA	NR	No	NA	No	NA	No	NA	Yes, estimated from secondary data	Backer et al Li et al Linton et al Guan et al Lauer et al	Yes, estimated from secondary data	NR	Yes, estimated from secondary data	Salje et al., 2020	Yes, estimated from secondary data
119	Anderson Castro Soares de Oliveira	Published	2020-05-24	2020-09-20	Yes	Yes	No	Departamento de Estatística, Universidade Federal de Mato Grosso - UFMT, Cuiaba, MT, Brazil Departamento de Estatística, Universidade Estadual de Maringa - UEM, Maringa, PR, Brazil Faculdade de Medicina, Universidade Federal de Mato Grosso - UFMT, Cuiaba, MT, Brazil	No	NR	NA	Developed	Brazil only	Epidemiological	What is going to be the behavior and the speed of the COVID-19 growth in Brazil? What are the parameters estimation considering the under-reporting? Obtain estimates of the reproductive rate and the average infection period, along with the likely date when the pandemic peak may occur.	Mixed	Compartimental Bayesian model	SIR	3	Deterministic	Dynamic	Yes	Covid-19 reported cases Unreported rate Reproductive rate, the infection period and infected population	Yes	Rate of reported cases	No	NA	Susceptible Infections Recoveries Reported rate Reproduction number	Country	Days	10 months	Yes	Yes	Infection period, reproduction number	official Brazilian data	NR	Yes, modelled	NA	NR	NA	NR	NA	NR	NA	Yes, modelled	NA	Yes, modelled	NA	Yes, estimated from secondary data
120	Luiz Henrique Duczmal	Published	2020-04-17	2020-04-28	Yes	Yes	No	Departamento de Estatística, Universidade Federal de Minas Gerais, Belo Horizonte, Brasil. Departamento de Estatística, Física e Matemática, Universidade Federal de São João del-Rei, Minas Gerais. Departamento de Matemática, Universidade Federal de Minas Gerais, Belo Horizonte, Brasil. Departamento de Pediatria, Universidade Federal de Minas Gerais, Belo Horizonte, Brasil. Polícia Civil de Minas …	NR	NR	NA	Developed	Brazil only	Both	What is the effect of vertical social distancing health policies in containing the covid-19 pandemic?	Compartimental	SEIR-net Age-structured	SEIR	4	Deterministic	Dynamic	No	NA	Yes	Vertical social distancing (elderly quarantine)	No	NA	Number of infections (Infected population )	State	Days	150 days	No	Yes	Age structure	(Departamento de Informática do SUS. População residente – estudo de estimativas populacionais por município, idade e sexo 2000-2015 – Brasil.	NR	NR	NA	NR	NA	NR	NA	Yes, assumed	Li R, Pei S, Chen B, Song Y, Zhang T, Yang W, et al. Substantial undocumented infection facil_x0002_itates the rapid dissemination of novel corona_x0002_virus (SARS-CoV2). Science 2020; 368:489-93	Yes, assumed	Li R, Pei S, Chen B, Song Y, Zhang T, Yang W, et al. Substantial undocumented infection facil_x0002_itates the rapid dissemination of novel corona_x0002_virus (SARS-CoV2). Science 2020; 368:489-93	NR	NA	Yes, estimated from secondary data
123	Giovani L. Vasconcelos	Published	2020-04-04	2020-06-04	Yes	Yes	No	Departamento de Física, Universidade Federal do Paraná, Curitiba, Paraná, Brazil Departamento de Física, Universidade Federal de Pernambuco, Recife, Pernambuco, Brazil Departamento de Estatística, Universidade Federal de Pernambuco, Recife, Pernambuco, Brazil Departamento de Física, Universidade Federal de Sergipe, São Cristovão, Sergipe, Brazil 3Hippos Data Consulting, Unaffiliated, Curitiba, Pa…	No	Yes	CNPq CAPES	Developed	Brazil and others	Both	What is the fatality curves for covid-19 deaths and the intervention effectiveness?	Other	Richards growth model (RGM)	NA	NA	Deterministic	Dynamic	Yes	Fatality rates	Yes	intervention measures (e.g. social distancing, contact tracing and quarantine, school closures, all together)	No	NA	Number of deaths	Country	Days	100 days	NA	No	NA	NA	NA	No	NA	No	NA	No	NA	No	NA	No	NA	Yes, modelled	NA	Yes, estimated from secondary data
126	Erick R. Martinez-Loran	Grey literature	2020-04-22	2020-04-22	No	No	Yes	Department of NanoEngineering, University of California, San Diego, USA Instituto de Química, Universidad Nacional Autónoma de México, Ciudad de México, Mexico Instituto Nacional de Geriatría, La Magdalena Contreras, 10200, Ciudad de México, Mexico Escuela de Ingeniería y Ciencias, Tecnologico de Monterrey, Monterrey, Nuevo León 64849, Mexico	No	No	NA	Developed	Brazil and others	Both	We developed a piecewise fitting SEIR methodology to fit the progress of the COVID_x0002_19 that can be applied on any of the 185 countries listed in John Hopkins Coronavirus Resource Center. We evaluate the effect of a reduction of contagious contact rate on the level of burden put on local healthcare infrastructure considering different levels of intervention. As a guideline for future public h…	Compartimental	NA	SEIR	4	Deterministic	Dynamic	Yes	Number infections assuming the best fit of the SEIR model at the latest stage	Yes	Three scenarios where we assume a 10%, 50%, and 90% decrease in β	No	NA	Confirmed cases Deaths Lethality rate	Country	Days	365 days	Yes	Yes	Infected and Recoveries - Contagious contact rate (𝛽); Removal and incubation rates (𝛾 and 𝜎, respectively)	Johns Hopkins Coronavirus Resource Center	Other	Yes, modelled	NA	No	NA	NR	NA	Yes, estimated from secondary data	Lauer SA, Grantz KH, Bi Q, et al. The Incubation Period of Coronavirus Disease 2019 (COVID-19) From Publicly Reported Confirmed Cases: Estimation and Application. Ann Intern Med 2020; published online March 10. DOI:10.7326/M20-0504.	NR	NA	Yes, modelled	NA	Yes, estimated from secondary data
128	F.A. Rubio	Grey literature	2021-01-15	2021-01-15	Yes	Yes	No	Departamento de Matemática Aplicada, IMECC, UNICAMP, Campinas, SP, Brasil.	No	Yes	FAPESP CAPES	Developed	Brazil only	Epidemiological	We have developed a mathematical model to simulate the gradual reopening plan on the transmission dynamics of COVID-19, in the city of São Paulo.	Compartimental	SEIRD	Other	5	Deterministic	Dynamic	No	NA	Yes	We simulated two different strategies of the re-opening plan: the first one, Strategy 1, we supposed that every period p, São Paulo City changes to the next phase, regardless the epidemic behavior; in the second one, Strategy 2, we supposed that the city evolves to the next phase only if during the previous 15 days, the incidence of infectious individuals decreased everyday (compared to the previ…	No	NA	Number of infections Number of deaths	State	Days	7 months	Yes	Yes	Parameter of transmission (Beta)	Government of São Paulo State, “Isolation index in são paulo..” Accessed on July 28th, 2020.	Other	Yes, modelled	NA	Yes, modelled	NA	NR	NA	Yes, assumed	R. Li, S. Pei, B. Chen, Y. Song, T. Zhang, W. Yang, and J. Shaman, “Subs_x0002_tantial undocumented infection facilitates the rapid dissemination of novel coronavirus (sars-cov-2),” Science, vol. 368, no. 6490, pp. 489–493, 2020.	Yes, assumed	M. A. Acuña-Zegarra, M. Santana-Cibrian, and J. X. Velasco-Hernandez, “Modeling behavioral change and covid-19 containment in mexico: A trade_x0002_off between lockdown and compliance,” Mathematical Biosciences, vol. 325, p. 108370, 2020.	Yes, modelled	NA	Yes, estimated from secondary data
131	Samy Dana	Grey literature	2020-04-29	2020-04-29	Yes	Yes	No	Fundação Getulio Vargas, Sao Paulo, Brazil (EASP-FGV) Mathematics Department, Federal University of Paraíba, Brazil Scientific Director of Cancer Institute, Brazil Director of Ubarana Hospital, Taubaté, Brazil University of São Paulo Medical School, Institute and Department of Psychiatry, Brazil	No	Yes	CNPq	Developed	Brazil only	Both	To predict Brazilian ICU beds demand over time and during COVID-19 pandemic “peak”.	Statistical	Bayesian COVID-19 model combined with a Hamiltonian Monte Carlo algorithm (Probabilistic)	NA	NA	NA	Dynamic	Yes	The tendency of COVID-19 spread in Brazil, the timing of peak cases, the number of deaths in the country and in the state of São Paulo, and the stress of the COVID-19 peak on the ICUs in the Brazil health system	Yes	Social distancing	No	NA	Number of infections Deaths Peak of infections ICU beds needed	Country	Days	4 months	Yes	Yes	NR	NR	Every 15 days	Yes, assumed	Liu Y, Gayle AA, Wilder-Smith A, Rockl¨ov J. The reproductive number of COVID-19 is higher com_x0002_pared to SARS coronavirus. J Travel Med. 2020:1-4.	NR	NA	Yes, assumed	Nishiura H, Linton NM, Akhmetzhanov AR. Serial interval of novel coronavirus (COVID-19) infections. Int J Infect Dis. 2020;93:284-286.	Yes, assumed	Li Q. et al. Early transmission dynamics in Wuhan, China, of novel coronavirus-infected pneumonia. N Engl J Med. 2020;382:1199-1207.	Yes, assumed	Li Q. et al. Early transmission dynamics in Wuhan, China, of novel coronavirus-infected pneumonia. N Engl J Med. 2020;382:1199-1207.	Yes, assumed	Verity et al. (2020) Estimates of the severity of coronavirus disease 2019: a model-based analysis. The Lancet. https://doi.org/10.1016/S1473-3099(20)30243-7	Yes, estimated from secondary data
132	Ferreira, R.V	Grey literature	2020-06-05	2020-06-05	Yes	Yes	Yes	Department of Geography, Federal University of Triângulo Mineiro, Uberaba Campus, State of Minas Gerais, Brazil Department of Geography, Tourism and Humanities, Federal University of São Carlos, Sorocaba, SP, Brazil Department of Environmental Sciences, Federal University of São Carlos, Sorocaba, SP, Brazil Research Group: Center for Studies in Landscape Ecology and Conservation. Faculty of Law, …	No	No	NA	Validated	Brazil only	Epidemiological	Which areas contain the highest concentration of COVID-19 in São Paulo State? Detect new emerging clusters of COVID-19	Statistical	Prospective space-time scan statistic	NA	NA	NA	Static	Yes	space-time evolution and dynamics of COVID-19 clusters in the State of São Paulo	No	NA	No	NA	Relative risk of covid-19 occurence Evolution and dynamics of COVID-19 geographical clusters	State	NA	NA	NA	NA	NA	NA	NA	No	NA	No	NA	No	NA	No	NA	No	NA	No	NA	No
134	Clarisse Lins de Lima	Published	2020-07-07	2020-11-17	Yes	Yes	Yes	Polytechnique School of the University of Pernambuco, Poli-UPE, Recife, Brazil Center for Informatics, Federal University of Pernambuco, Recife, Brazil Department of Biomedical Engineering, Federal University of Pernambuco, Recife, Brazil Institute for Risk and Disaster Reduction, University College London, London, United Kingdom	No	Yes	FACEPE CAPES CNPq	Developed	Brazil only	Both	We developed the novel COVID-SGIS application for the real-time surveillance, forecast and spatial visualization of Covid-19 for Brazil. The main goal of this research is to present a methodology for monitoring and to provide forecasts of cases and deaths of Covid-19 for each federative units of Brazil	Statistical	Autoregressive Integrated Moving Average (ARIMA)	NA	NA	NA	Static	Yes	Number of confirmed cases Number of deaths	No	NA	No	NA	Number of confirmed cases Number of deaths	State	Days	6 days	NA	NA	NA	NA	NA	No	NA	No	NA	No	NA	No	NA	No	NA	No	NA	No
135	Raj Dandekar	Published	2020-07-22	2020-10-21	No	No	Yes	Department of Computational Science and Engineering, Massachusetts Institute of Technology, Cambridge, USA Department of Applied Mathematics, Massachusetts Institute of Technology, Cambridge, USA Department of Mechanical Engineering, Massachusetts Institute of Technology, Cambridge, USA Singapore-MIT Alliance for Research and Technology (SMART) Centre, Singapore	No	Yes	Intelligence Advanced Research Projects Activity (IARPA.)	Developed	Brazil and others	Both	How to analyze and compare the role of quarantine control policies used in highly affected regions of Europe, North America, South America, and Asia in controlling the spread of the virus. Propose a compartment-based model with parameter estimation through a novel approach	Mixed	Compartmental (QSIR) Neural network module (Machine Learning)	Other	4	Deterministic	Dynamic	No	NA	Yes	Quarantine	No	NA	Infections Recoveries Quarantine efficiency	Country	Days	60 days	Yes	Yes	Contact rate; recovery rate (Machine Learning)	Johns Hopkins	NR	Yes, modelled	NA	NR	NA	No	NA	NR	NA	NR	NA	NR	NA	Yes, estimated from secondary data
136	Rafael M da Silva	Published	2020-06-04	2020-12-04	Yes	Yes	No	Departamento de Física, Universidade Federal do Paraná, 81531-980 Curitiba, PR, Brazil Escola Normal Superior, Universidade do Estado do Amazonas, 69050-010 Manaus, AM, Brazil Departamento de Física, Universidade do Estado de Santa Catarina, 89219-710 Joinville, SC, Brazil	No	Yes	CNPq	Developed	Brazil only	Both	We introduce a general method that allows us to compare the evolution of the pandemic in different localities inside a large territorial country. By applying the epidemiological susceptible-infected-recovered-dead model we estimated the effective reproduction number (ERN) Re during the pandemic evolution.	Compartimental	SEIRD With time series	Other	4	Deterministic	Dynamic	Yes	Re(t) - Reproduction number	No	NA	No	NA	Infections Deaths Recoveries DC coeficient Re(t) - effective reproduction number	State	Days	480 days	Yes	Yes	Beta (contact rate), Trec (recovery time), Re, death rate	da Saúde M 2020 Painel coronavirus https://covid.saude.gov.br/	NR	Yes, assumed	NR	Yes, modelled	NA	No	NA	NR	NA	NR	NA	Yes, modelled	NA	Yes, estimated from secondary data
141	Saulo B. Bastos	Published	2020-06-26	2021-03-03	Yes	Yes	No	Departamento de Economia, FACE, Universidade de Brası́lia (UnB), Campus Universita ́rio Darcy Ribeiro, Brazil Machine Learning Laboratory in Finance and Organizations (LAMFO), FACE, Universidade de Brası ́lia (UnB), Campus Universitario Darcy Ribeiro, 70910-900 Brası́lia, Brazil Renewable Energy Research Group (GPER), Departamento de Automacao e Sistemas (DAS), Universidade Federal de Santa Catar…	No	Yes	CNPq	Developed	Brazil only	Both	To present an adapted Susceptible-Infected-Recovered (SIR) model which inherently takes into account these uncertainty levels, considering the Brazilian COVID-19 context. Furthermore, the motivation is also to assess the role of uncertainty in the predictions cast with such models. Investigate the uncertainties regarding the absence of mass testing, the relevant presence of asymptomatic individua…	Compartimental	SIRASD - With a new dynamic variable	Other	6	Deterministic	Dynamic	No	NA	Yes	Underreporting NPIs	No	NA	Infections Asymptomatics Recoveries Underreporting Mortality	Country	Days	360 days	Yes	Yes	Beta (contact rate), gamma (recovery rate), P (reported mortality rate)	Brazilian Ministry of Health	Daily	NR	NA	NR	NA	No	NA	NR	NA	Yes, modelled	NA	Yes, modelled	NA	Yes, estimated from secondary data
143	Suzete Maria Silva Afonso	Grey literature	2020-05-26	2020-05-26	Yes	Yes	No	Universidade Estadual Paulista (UNESP), Instituto de Geociências e Ciências Exatas, 13506-900, Rio Claro-SP, Brasil Universidade Federal da Bahia (UFBA), Instituto de Ciências, Tecnologia e Inovação, Centro, Camaçari-BA, Brazil Universidade Federal do Recôncavo da Bahia (UFRB), Centro de Ciências Exatas e Tecnológicas, Centro, Cruz das Almas-BA, Brazil.	NR	NR	NA	Validated	Brazil only	Epidemiological	What are the time trajectories of infected, recovered, and deaths due to covid-19 in Brazil? Explain the projections of the increase in the level of infection over a long period of time	Compartimental	SEIRDP	Other	6	Deterministic	Dynamic	Yes	Infections Deaths Recoveries Peak of infections	No	NA	No	NA	Confirmed cases Recoveries Deaths	State	Days	6 months	Yes	Yes	Alfa (protection rate), Beta (infection rate), gama (avarage latent time), cure rate, mortality rate	Ministry of Health of Brazil. https://saude.gov.br/. Accessed: 2020-05-20	NR	NR	NA	NR	NA	No	NA	Yes, modelled	Fitted	Yes, assumed	NA	Yes, modelled	Fitted	Yes, modelled
145	CESAR CASTILHO	Grey literature	2020-04-07	2020-04-07	Yes	Yes	No	Departamento de Matematica, Universidade Federal de Pernambuco, Recife, PE, Brazil Unidade Academica do Cabo de Santo Agostinho, Universidade Federal Rural de Pernambuco, Cabo de Santo Agostinho, PE, Brazil Departamento de Matematica, Universidade Federal de Minas Gerais, Belo Horizonte, Brazil Instituto de Ciencias Exatas e Tecnologicas, Universidade Federal de Vicosa Campus-Florestal, Vicosa, M…	NR	NR	NA	Developed	Brazil only	Epidemiological	What are the effects of control policies for the coronavirus (COVID-19) epidemic in Brazil? This is assessed by considering an age-structured SEIR model with a quarantine class and two types of controls.	Compartimental	Age-structured	SEIRQ	5	Deterministic	Dynamic	No	NA	Yes	Quarantine	No	NA	Total number of infected individuals (symptomatic and asymptomatic); Individuals that will need medical care;	Country	Days	500 days	Yes	Yes	β (infection rate), σ (rate at which exposed of class i convert into the infected class) and γ (recovery rate)	available data of Brazil’s total number of reported cases for the first 19 days of infection	NR	Yes, modelled	NA	NR	NA	No	NA	NR	NA	NR	NA	Yes, assumed	NR	Yes, estimated from secondary data
147	Rodrigo Andre Schulz	Grey literature	2020-03-03	2020-03-03	Yes	Yes	No	Departamento de Engenharias e Exatas - Universidade Federal do Parana, Pioneiro, Palotina, PR, Brazil. Programa de Pos-Graduaçao em Física Aplicada - Universidade Federal da Integraçao Latino Americana, Foz do Iguacu, PR, Brazil.	NR	NR	NA	Developed	Brazil only	Both	What is the evolution of number of infections of SARS-CoV-2 in Brazil and what are possible future scenarios for the disease spread, considering population susceptibility and social behaviors in response to quarantine measures and precautions to avoid contagion. Build a model that accounts for the daily mortality and daily birth rates and the gradual reduction of the population susceptible to the…	Compartimental	NA	SIR	4	Deterministic	Dynamic	No	NA	Yes	Social isolation 20 %, 5 %, 5 %, 10 %, and more 5 %	No	NA	Infections	Country	Days	200 days	Yes	Yes	recovery factor β contamination factor α	Worldometer. Coronaviırus cases: Brazil. [Internet] Disponiıvel em: https://www. worldometers.info/coronavirus/country/brazil/. (2020)	NR	NR	NA	NR	NA	No	NA	NR	NA	NR	NA	Yes, estimated from secondary data	Worldometer	Yes, estimated from secondary data
[truncated: 17 more columns]
